# Supplementary material for: Ethyl 2-phenyl-5-trifluoro­methyl-1,3-thia­zole-4-carboxyl­ate
Source: Acta Crystallogr Sect E Struct Rep Online. 2008 Sep 24;64(Pt 10):o2004. doi: 10.1107/S1600536808030389 (PMC2959226; doi:10.1107/S1600536808030389)
Supplement: Supplementary file 1 [file e-64-o2004-sup1.cif]

##############################################################################
###                                                                        ###
###        Electronic paper (Acta Crystallographica Section E)             ###
###                                                                        ###
##############################################################################
#                                                                            #
# This CIF contains the data in a paper accepted for publication in Acta     #
# Crystallographica Section E. It conforms to the requirements of Notes      #
# for Authors for Section E, and has been peer reviewed under the auspices   #
# of the IUCr Commission on Journals.                                        #
#                                                                            #
# Full details of the Crystallographic Information File format               #
# are given in the paper "The Crystallographic Information File (CIF):       #
# a New Standard Archive File for Crystallography" by S. R. Hall, F. H.      #
# Allen and I. D. Brown [Acta Cryst. (1991), A47, 655-685].                  #
#                                                                            #
# The current version of the core CIF dictionary is obtainable from          #
# ftp://ftp.iucr.org/pub/cif_core.dic. The current version number is 2.4.    #
#                                                                            #
# Software is freely available for graphical display of the structure(s) in  #
# this CIF.  For information consult the CIF home page http://www.iucr.org/  #
# cif/home.html                                                              #
#                                                                            #
# This file may be used for bona fide research purposes within the           #
# scientific community so long as proper attribution is given to the journal # 
# article from which it was obtained.                                        #
#                                                                            #
##############################################################################
                                             
data_global
_audit_creation_method     'SHELXL-97'
_journal_date_recd_electronic     2008-09-17
_journal_date_accepted     2008-09-22
_journal_name_full     'Acta Crystallographica, Section E'
_journal_year     2008
_journal_volume     64
_journal_issue     10
_journal_page_first     o2004
_journal_page_last     o2004
_journal_paper_category     QO
_journal_coeditor_code     XU2454
_publ_contact_author_name     'Hao, Jian'
_publ_contact_author_address
;
  Department of Chemistry
  College of Sciences
  Shanghai University
  Shanghai 200444
  People's Republic of China
;
_publ_contact_author_email     jhao@shu.edu.cn
_publ_contact_author_fax     '86 21 66133380'
_publ_contact_author_phone     '86 21 66133380'
_publ_section_title
;
Ethyl 2-phenyl-5-trifluoromethyl-1,3-thiazole-4-carboxylate
;
loop_
    _publ_author_name
    _publ_author_address
    'Jiang, Hai-Zhen'
;
Department of Chemistry
College of Sciences
Shanghai University
Shanghai 200444
People's Republic of China
;
    'Wan, Wen'
;
Department of Chemistry
College of Sciences
Shanghai University
Shanghai 200444
People's Republic of China
;
    'Shao, Min'
;
Instrument Analysis & Research Center
Shanghai University
Shanghai 200444
People's Republic of China
;
    'Hao, Jian'
;
Department of Chemistry
College of Sciences
Shanghai University
Shanghai 200444
People's Republic of China
and
Key Laboratory of Organofluorine Chemistry
Shanghai Institute of Organic Chemistry
Chinese Academy of Sciences
Shanghai 200032
People's Republic of China
;
data_I
_audit_creation_method     SHELXL-97
_chemical_name_systematic
;
Ethyl 2-phenyl-5-trifluoromethyl-1,3-thiazole-4-carboxylate
;
_chemical_name_common     ?
_chemical_formula_moiety     'C13 H10 F3 N O2 S'
_chemical_formula_sum     'C13 H10 F3 N O2 S'
_chemical_formula_iupac     'C13 H10 F3 N O2 S'
_chemical_formula_weight     301.28
_chemical_melting_point     320
_symmetry_cell_setting     Monoclinic
_symmetry_space_group_name_H-M     'P 21/c'
_symmetry_space_group_name_Hall     '-P 2ybc'
loop_
    _symmetry_equiv_pos_as_xyz
    'x, y, z'
    '-x, y+1/2, -z+1/2'
    '-x, -y, -z'
    'x, -y-1/2, z-1/2'
_cell_length_a     8.930(3)
_cell_length_b     21.232(6)
_cell_length_c     7.574(2)
_cell_angle_alpha     90.00
_cell_angle_beta     110.861(4)
_cell_angle_gamma     90.00
_cell_volume     1342.0(7)
_cell_formula_units_Z     4
_cell_measurement_reflns_used     1005
_cell_measurement_theta_min     2.454
_cell_measurement_theta_max     18.961
_cell_measurement_temperature     296(2)
_exptl_crystal_description     needle
_exptl_crystal_colour     colorless
_exptl_crystal_size_max     0.30
_exptl_crystal_size_mid     0.10
_exptl_crystal_size_min     0.10
_exptl_crystal_density_diffrn     1.491
_exptl_crystal_density_meas     ?
_exptl_crystal_density_method     'not measured'
_exptl_crystal_F_000     616
_exptl_absorpt_coefficient_mu     0.276
_exptl_absorpt_correction_type     multi-scan
_exptl_absorpt_process_details     '(SADABS; Sheldrick, 1996)'
_exptl_absorpt_correction_T_min     0.9217
_exptl_absorpt_correction_T_max     0.9729
_exptl_special_details
;
IR (KBr, cm^-1^): 3061, 2980, 1737, 1633, 1513, 1461, 1290,
1210, 766, 689. ^1^H NMR (CDCl~3~, 500 MHz). \d/p.p.m.: 7.46--8.00 (m, 5H),
4.49 (q, J = 7.0 Hz, 2H), 1.44 (t, J = 7.0 Hz, 3H). ^13^C NMR (CDCl~3~, 125
MHz). \d/p.p.m.: 168.87, 160.27, 146.48, 131.77, 131.63, 129.24, 164.15 (q,
^2^J~C---F~ = 36.5 Hz, CF~3~C--), 123.33 (q, ^1^J~C---F~ = 269.3 Hz, --CF~3~),
62.41, 13.98. ^19^F NMR (CDCl~3~, 470 MHz, CFCl~3~). \d/p.p.m.: -52.44
(<i>s</i>).
;
_diffrn_ambient_temperature     296(2)
_diffrn_radiation_type     MoK\a
_diffrn_radiation_wavelength     0.71073
_diffrn_radiation_source     'fine-focus sealed tube'
_diffrn_radiation_monochromator     graphite
_diffrn_measurement_device_type     'Bruker SMART CCD area-detector'
_diffrn_measurement_method     '\f and \w'
_diffrn_detector_area_resol_mean     ?
_diffrn_reflns_number     6891
_diffrn_reflns_av_R_equivalents     0.0496
_diffrn_reflns_av_sigmaI/netI     0.0587
_diffrn_reflns_theta_min     2.44
_diffrn_reflns_theta_max     25.05
_diffrn_reflns_theta_full     25.05
_diffrn_measured_fraction_theta_max     0.998
_diffrn_measured_fraction_theta_full     0.998
_diffrn_reflns_limit_h_min     -10
_diffrn_reflns_limit_h_max     10
_diffrn_reflns_limit_k_min     -25
_diffrn_reflns_limit_k_max     19
_diffrn_reflns_limit_l_min     -8
_diffrn_reflns_limit_l_max     8
_diffrn_standards_number     0
_diffrn_standards_interval_count     ?
_diffrn_standards_interval_time     ?
_diffrn_standards_decay_%     ?
_refine_special_details
;
Refinement of <i>F</i>^2^ against ALL reflections. The weighted <i>R</i>-factor
<i>wR</i> and goodness of fit <i>S</i> are based on <i>F</i>^2^, conventional
<i>R</i>-factors <i>R</i> are based on <i>F</i>, with <i>F</i> set to zero for
negative <i>F</i>^2^. The threshold expression of <i>F</i>^2^ >
\s(<i>F</i>^2^) is used only for calculating <i>R</i>-factors(gt) <i>etc</i>.
and is not relevant to the choice of reflections for refinement.
<i>R</i>-factors based on <i>F</i>^2^ are statistically about twice as large
as those based on <i>F</i>, and <i>R</i>- factors based on ALL data will be
even larger.
;
_reflns_number_total     2367
_reflns_number_gt     1417
_reflns_threshold_expression     I>2\s(I)
_refine_ls_structure_factor_coef     Fsqd
_refine_ls_matrix_type     full
_refine_ls_R_factor_all     0.1022
_refine_ls_R_factor_gt     0.0564
_refine_ls_wR_factor_gt     0.1222
_refine_ls_wR_factor_ref     0.1424
_refine_ls_goodness_of_fit_ref     1.011
_refine_ls_restrained_S_all     1.011
_refine_ls_number_reflns     2367
_refine_ls_number_parameters     182
_refine_ls_number_restraints     0
_refine_ls_hydrogen_treatment     constr
_refine_ls_weighting_scheme     calc
_refine_ls_weighting_details
                 'calc w=1/[\s^2^(Fo^2^)+(0.0642P)^2^] where P=(Fo^2^+2Fc^2^)/3'
_atom_sites_solution_hydrogens     geom
_atom_sites_solution_primary     direct
_atom_sites_solution_secondary     difmap
_refine_ls_shift/su_max     0.001
_refine_ls_shift/su_mean     0.000
_refine_diff_density_max     0.224
_refine_diff_density_min     -0.193
_refine_ls_extinction_method     none
_refine_ls_extinction_coef     ?
loop_
    _atom_type_symbol
    _atom_type_description
    _atom_type_scat_dispersion_real
    _atom_type_scat_dispersion_imag
    _atom_type_scat_source
    'C' 'C' 0.0033 0.0016
                         'International Tables Vol C Tables 4.2.6.8 and 6.1.1.4'
    'H' 'H' 0.0000 0.0000
                         'International Tables Vol C Tables 4.2.6.8 and 6.1.1.4'
    'N' 'N' 0.0061 0.0033
                         'International Tables Vol C Tables 4.2.6.8 and 6.1.1.4'
    'O' 'O' 0.0106 0.0060
                         'International Tables Vol C Tables 4.2.6.8 and 6.1.1.4'
    'F' 'F' 0.0171 0.0103
                         'International Tables Vol C Tables 4.2.6.8 and 6.1.1.4'
    'S' 'S' 0.1246 0.1234
                         'International Tables Vol C Tables 4.2.6.8 and 6.1.1.4'
_computing_data_collection     'SMART (Bruker, 2000)'
_computing_cell_refinement     'SAINT (Bruker, 2000)'
_computing_data_reduction     'SAINT (Bruker, 2000)'
_computing_structure_solution     'SHELXTL (Sheldrick, 2008)'
_computing_structure_refinement     'SHELXTL (Sheldrick, 2008)'
_computing_molecular_graphics     'SHELXTL (Sheldrick, 2008)'
_computing_publication_material     'SHELXTL (Sheldrick, 2008)'
loop_
    _atom_site_type_symbol
    _atom_site_label
    _atom_site_fract_x
    _atom_site_fract_y
    _atom_site_fract_z
    _atom_site_U_iso_or_equiv
    _atom_site_adp_type
    _atom_site_calc_flag
    _atom_site_refinement_flags
    _atom_site_occupancy
    _atom_site_disorder_assembly
    _atom_site_disorder_group
    S S1 0.22302(11) 0.67958(4) 0.44789(13) 0.0585(3) Uani d . 1 . .
    C C1 0.1690(4) 0.75511(15) 0.3693(5) 0.0504(8) Uani d . 1 . .
    C C2 0.2697(4) 0.80979(15) 0.4545(5) 0.0523(8) Uani d . 1 . .
    C C3 0.4186(4) 0.80233(17) 0.5954(5) 0.0615(10) Uani d . 1 . .
    H H3 0.4559 0.7622 0.6376 0.074 Uiso calc R 1 . .
    C C4 0.5115(4) 0.85408(19) 0.6732(5) 0.0681(10) Uani d . 1 . .
    H H4 0.6116 0.8488 0.7671 0.082 Uiso calc R 1 . .
    C C5 0.4564(5) 0.91329(18) 0.6123(6) 0.0720(11) Uani d . 1 . .
    H H5 0.5192 0.9483 0.6646 0.086 Uiso calc R 1 . .
    C C6 0.3083(5) 0.92108(18) 0.4743(6) 0.0741(11) Uani d . 1 . .
    H H6 0.2708 0.9614 0.4343 0.089 Uiso calc R 1 . .
    C C7 0.2154(4) 0.86972(16) 0.3947(5) 0.0642(10) Uani d . 1 . .
    H H7 0.1156 0.8753 0.3004 0.077 Uiso calc R 1 . .
    C C8 -0.0328(4) 0.70143(16) 0.1739(5) 0.0514(8) Uani d . 1 . .
    C C9 0.0515(4) 0.65213(16) 0.2791(5) 0.0517(8) Uani d . 1 . .
    C C10 0.0138(5) 0.58379(17) 0.2771(6) 0.0674(10) Uani d . 1 . .
    C C11 -0.1837(4) 0.69976(18) 0.0062(5) 0.0577(9) Uani d . 1 . .
    C C12 -0.3482(5) 0.63721(19) -0.2455(6) 0.0857(13) Uani d . 1 . .
    H H12A -0.3442 0.6683 -0.3375 0.103 Uiso calc R 1 . .
    H H12B -0.4455 0.6438 -0.2188 0.103 Uiso calc R 1 . .
    C C13 -0.3463(7) 0.5732(2) -0.3197(7) 0.133(2) Uani d . 1 . .
    H H13A -0.2565 0.5689 -0.3603 0.200 Uiso calc R 1 . .
    H H13B -0.4438 0.5660 -0.4249 0.200 Uiso calc R 1 . .
    H H13C -0.3375 0.5429 -0.2224 0.200 Uiso calc R 1 . .
    F F1 -0.1303(3) 0.57367(10) 0.2825(4) 0.0973(8) Uani d . 1 . .
    F F2 0.0198(3) 0.55287(10) 0.1294(4) 0.0932(8) Uani d . 1 . .
    F F3 0.1174(3) 0.55518(10) 0.4280(4) 0.1071(9) Uani d . 1 . .
    N N1 0.0337(3) 0.75955(12) 0.2277(4) 0.0522(7) Uani d . 1 . .
    O O1 -0.2677(3) 0.74436(12) -0.0528(4) 0.0791(8) Uani d . 1 . .
    O O2 -0.2081(3) 0.64335(11) -0.0726(3) 0.0693(7) Uani d . 1 . .
loop_
    _atom_site_aniso_label
    _atom_site_aniso_U_11
    _atom_site_aniso_U_22
    _atom_site_aniso_U_33
    _atom_site_aniso_U_12
    _atom_site_aniso_U_13
    _atom_site_aniso_U_23
    S1 0.0601(6) 0.0546(6) 0.0597(6) 0.0055(4) 0.0201(5) 0.0032(4)
    C1 0.053(2) 0.054(2) 0.053(2) 0.0023(16) 0.0291(19) 0.0011(16)
    C2 0.058(2) 0.055(2) 0.049(2) 0.0007(17) 0.0249(18) -0.0021(17)
    C3 0.060(2) 0.057(2) 0.069(3) 0.0017(18) 0.024(2) 0.0034(18)
    C4 0.058(2) 0.075(3) 0.066(3) -0.007(2) 0.016(2) -0.003(2)
    C5 0.074(3) 0.058(3) 0.086(3) -0.010(2) 0.030(2) -0.010(2)
    C6 0.073(3) 0.057(2) 0.089(3) 0.004(2) 0.024(2) -0.005(2)
    C7 0.063(2) 0.054(2) 0.070(3) 0.0019(18) 0.015(2) -0.0032(18)
    C8 0.053(2) 0.049(2) 0.057(2) 0.0039(16) 0.0256(19) -0.0011(17)
    C9 0.0499(19) 0.054(2) 0.057(2) 0.0036(16) 0.0259(17) -0.0019(17)
    C10 0.070(3) 0.054(2) 0.076(3) 0.0024(19) 0.022(2) 0.003(2)
    C11 0.056(2) 0.056(2) 0.063(2) 0.0018(18) 0.023(2) 0.0041(19)
    C12 0.084(3) 0.079(3) 0.073(3) -0.004(2) 0.003(2) -0.001(2)
    C13 0.172(5) 0.076(4) 0.103(4) 0.002(3) -0.012(4) -0.012(3)
    F1 0.0903(17) 0.0681(15) 0.149(2) -0.0148(12) 0.0613(17) 0.0074(14)
    F2 0.118(2) 0.0605(14) 0.109(2) 0.0018(12) 0.0492(16) -0.0211(13)
    F3 0.123(2) 0.0591(15) 0.108(2) 0.0033(13) 0.0028(17) 0.0185(13)
    N1 0.0500(18) 0.0519(18) 0.0575(18) 0.0012(13) 0.0227(16) 0.0024(13)
    O1 0.0707(18) 0.0663(18) 0.083(2) 0.0126(14) 0.0060(15) 0.0000(14)
    O2 0.0701(16) 0.0554(16) 0.0701(18) -0.0010(12) 0.0100(14) -0.0024(13)
_geom_special_details
;
All e.s.d.'s (except the e.s.d. in the dihedral angle between two l.s. planes)
are estimated using the full covariance matrix. The cell e.s.d.'s are taken
into account individually in the estimation of e.s.d.'s in distances, angles
and torsion angles; correlations between e.s.d.'s in cell parameters are only
used when they are defined by crystal symmetry. An approximate (isotropic)
treatment of cell e.s.d.'s is used for estimating e.s.d.'s involving l.s.
planes.
;
loop_
    _geom_bond_atom_site_label_1
    _geom_bond_atom_site_label_2
    _geom_bond_site_symmetry_2
    _geom_bond_distance
    _geom_bond_publ_flag
    S1 C9 . 1.710(3) ?
    S1 C1 . 1.719(3) ?
    C1 N1 . 1.302(4) ?
    C1 C2 . 1.470(5) ?
    C2 C7 . 1.380(4) ?
    C2 C3 . 1.386(5) ?
    C3 C4 . 1.376(5) ?
    C3 H3 . 0.9300 ?
    C4 C5 . 1.369(5) ?
    C4 H4 . 0.9300 ?
    C5 C6 . 1.373(5) ?
    C5 H5 . 0.9300 ?
    C6 C7 . 1.373(5) ?
    C6 H6 . 0.9300 ?
    C7 H7 . 0.9300 ?
    C8 N1 . 1.367(4) ?
    C8 C9 . 1.367(4) ?
    C8 C11 . 1.487(5) ?
    C9 C10 . 1.489(5) ?
    C10 F2 . 1.315(4) ?
    C10 F1 . 1.319(4) ?
    C10 F3 . 1.334(4) ?
    C11 O1 . 1.192(4) ?
    C11 O2 . 1.321(4) ?
    C12 O2 . 1.459(4) ?
    C12 C13 . 1.474(5) ?
    C12 H12A . 0.9700 ?
    C12 H12B . 0.9700 ?
    C13 H13A . 0.9600 ?
    C13 H13B . 0.9600 ?
    C13 H13C . 0.9600 ?
loop_
    _geom_angle_atom_site_label_1
    _geom_angle_atom_site_label_2
    _geom_angle_atom_site_label_3
    _geom_angle_site_symmetry_1
    _geom_angle_site_symmetry_3
    _geom_angle
    _geom_angle_publ_flag
    C9 S1 C1 . . 89.59(17) ?
    N1 C1 C2 . . 123.2(3) ?
    N1 C1 S1 . . 114.6(2) ?
    C2 C1 S1 . . 122.2(3) ?
    C7 C2 C3 . . 119.1(3) ?
    C7 C2 C1 . . 119.7(3) ?
    C3 C2 C1 . . 121.1(3) ?
    C4 C3 C2 . . 120.3(3) ?
    C4 C3 H3 . . 119.8 ?
    C2 C3 H3 . . 119.8 ?
    C5 C4 C3 . . 120.0(4) ?
    C5 C4 H4 . . 120.0 ?
    C3 C4 H4 . . 120.0 ?
    C4 C5 C6 . . 120.0(4) ?
    C4 C5 H5 . . 120.0 ?
    C6 C5 H5 . . 120.0 ?
    C5 C6 C7 . . 120.4(4) ?
    C5 C6 H6 . . 119.8 ?
    C7 C6 H6 . . 119.8 ?
    C6 C7 C2 . . 120.1(4) ?
    C6 C7 H7 . . 119.9 ?
    C2 C7 H7 . . 119.9 ?
    N1 C8 C9 . . 115.3(3) ?
    N1 C8 C11 . . 116.2(3) ?
    C9 C8 C11 . . 128.5(3) ?
    C8 C9 C10 . . 131.6(3) ?
    C8 C9 S1 . . 109.6(3) ?
    C10 C9 S1 . . 118.6(3) ?
    F2 C10 F1 . . 106.3(3) ?
    F2 C10 F3 . . 106.0(3) ?
    F1 C10 F3 . . 106.6(3) ?
    F2 C10 C9 . . 114.7(3) ?
    F1 C10 C9 . . 112.2(3) ?
    F3 C10 C9 . . 110.5(3) ?
    O1 C11 O2 . . 124.8(4) ?
    O1 C11 C8 . . 124.0(3) ?
    O2 C11 C8 . . 111.2(3) ?
    O2 C12 C13 . . 107.6(4) ?
    O2 C12 H12A . . 110.2 ?
    C13 C12 H12A . . 110.2 ?
    O2 C12 H12B . . 110.2 ?
    C13 C12 H12B . . 110.2 ?
    H12A C12 H12B . . 108.5 ?
    C12 C13 H13A . . 109.5 ?
    C12 C13 H13B . . 109.5 ?
    H13A C13 H13B . . 109.5 ?
    C12 C13 H13C . . 109.5 ?
    H13A C13 H13C . . 109.5 ?
    H13B C13 H13C . . 109.5 ?
    C1 N1 C8 . . 110.9(3) ?
    C11 O2 C12 . . 115.9(3) ?
