# Supplementary material for: Ethyl 2-phenyl-5-trifluoro­methyl-1,3-thia­zole-4-carboxyl­ate
Source: Acta Crystallogr Sect E Struct Rep Online. 2008 Sep 24;64(Pt 10):o2004. doi: 10.1107/S1600536808030389 (PMC2959226; doi:10.1107/S1600536808030389)
Supplement: Supplementary file 2 [file e-64-o2004-Isup2.hkl]

# 
# h,k,l, Fc-squared, Fo-squared, sigma(Fo-squared) and status flag 
# 
data_I
_shelx_title ' 080226C in P2(1)/c' 
_shelx_refln_list_code          4 
_shelx_F_calc_maximum      186.73 
_exptl_crystal_F_000       616.00 
_reflns_d_resolution_high  0.8393 
 
loop_ 
 _symmetry_equiv_pos_as_xyz 
 'x, y, z' 
 '-x, y+1/2, -z+1/2' 
 '-x, -y, -z' 
 'x, -y-1/2, z-1/2' 
 
_cell_length_a     8.9300 
_cell_length_b    21.2322 
_cell_length_c     7.5744 
_cell_angle_alpha  90.000 
_cell_angle_beta  110.861 
_cell_angle_gamma  90.000 
 
_shelx_F_squared_multiplier     1.000 
 
loop_ 
 _refln_index_h 
 _refln_index_k 
 _refln_index_l 
 _refln_F_squared_calc 
 _refln_F_squared_meas 
 _refln_F_squared_sigma 
 _refln_observed_status 
   1   0   0     9018.02     8930.99    159.55 o 
   2   0   0     1121.34     1093.49     43.49 o 
   3   0   0      142.72      132.54      6.81 o 
   4   0   0     3799.38     3976.49     66.62 o 
   5   0   0      974.54     1047.92     32.11 o 
   6   0   0       18.48       13.45     10.18 o 
   7   0   0       42.95       28.72     12.36 o 
   8   0   0        0.18        0.00      9.45 o 
   9   0   0       11.84       18.91     14.54 o 
   1   1   0     1471.71     1306.57     16.54 o 
   2   1   0      931.04      993.44     14.81 o 
   3   1   0       27.87       34.10      4.61 o 
   4   1   0       92.03      125.80     15.63 o 
   5   1   0     1013.13     1081.35     20.60 o 
   6   1   0      219.34      221.36     12.09 o 
   7   1   0        0.22        0.78      5.38 o 
   8   1   0        1.13       10.51      8.21 o 
   9   1   0        0.07        7.06      9.24 o 
   1   2   0        0.08        0.00      1.05 o 
   2   2   0     4328.66     4089.26     55.18 o 
   3   2   0      261.69      236.93      7.30 o 
   4   2   0     2229.86     2240.24     32.45 o 
   5   2   0      878.08      937.24     21.04 o 
   6   2   0      130.74      147.26     10.65 o 
   7   2   0       69.25       88.07     10.84 o 
   8   2   0       15.36       17.63      8.44 o 
   9   2   0       21.44       23.93     10.25 o 
   1   3   0      113.33      107.17      3.32 o 
   2   3   0       32.35       39.71      3.42 o 
   3   3   0      106.39      109.85      5.93 o 
   4   3   0      611.84      626.22     15.01 o 
   5   3   0      425.31      433.82     21.85 o 
   6   3   0       48.72       50.27      6.82 o 
   7   3   0       10.11       18.15      6.77 o 
   8   3   0        0.67       10.33      6.71 o 
   9   3   0        0.71        2.73      8.47 o 
   0   4   0     2590.42     2532.11     49.36 o 
   1   4   0     1821.80     1646.40     24.26 o 
   2   4   0       90.01       93.88      6.66 o 
   3   4   0      520.81      484.23     11.65 o 
   4   4   0        0.09        0.23      2.73 o 
   5   4   0       10.86        8.70      5.88 o 
   6   4   0       11.21       16.18      5.16 o 
   7   4   0      324.15      333.67     14.99 o 
   8   4   0        0.09        7.30      6.42 o 
   9   4   0       47.00       16.13     16.18 o 
   1   5   0      105.30      109.73      5.04 o 
   2   5   0       43.36       56.12      4.63 o 
   3   5   0     2201.90     1999.08     31.76 o 
   4   5   0        4.37        0.00      2.75 o 
   5   5   0      180.48      200.24     11.88 o 
   6   5   0        0.01        4.70      4.48 o 
   7   5   0      305.49      312.26     14.34 o 
   8   5   0       17.64       18.41      6.44 o 
   9   5   0        1.26        7.86      7.63 o 
   0   6   0     2931.30     3004.58     61.26 o 
   1   6   0     1464.92     1356.41     26.03 o 
   2   6   0     1956.36     1775.49     22.15 o 
   3   6   0      778.65      753.14     14.18 o 
   4   6   0      458.28      453.52     14.84 o 
   5   6   0      511.50      434.90     13.56 o 
   6   6   0      280.46      292.08     12.99 o 
   7   6   0      731.05      677.00     25.92 o 
   8   6   0        3.02        1.33      5.31 o 
   9   6   0       14.55       10.91      9.78 o 
   1   7   0     3060.28     3044.69     67.42 o 
   2   7   0        0.03        0.41      1.81 o 
   3   7   0     1362.61     1341.16     21.48 o 
   4   7   0        0.28        3.29      2.77 o 
   5   7   0      331.37      306.94     15.27 o 
   6   7   0        1.03        5.56      4.59 o 
   7   7   0      418.54      432.63     16.24 o 
   8   7   0       52.06       43.13      8.07 o 
   9   7   0        0.44        1.64      9.51 o 
   0   8   0     7287.16     7471.08    141.01 o 
   1   8   0     1054.67      953.28     17.86 o 
   2   8   0       24.16       31.12      4.93 o 
   3   8   0        0.37        0.44      2.55 o 
   4   8   0        6.34        8.86      3.33 o 
   5   8   0       28.01       30.31      4.98 o 
   6   8   0       68.72       55.11      7.23 o 
   7   8   0       13.66       18.74      5.85 o 
   8   8   0        7.01        6.64      6.72 o 
   9   8   0       49.79       30.18     18.91 o 
   1   9   0     1300.94     1321.75     23.27 o 
   2   9   0     3330.35     3493.20     58.25 o 
   3   9   0     1703.48     1766.40     27.28 o 
   4   9   0      133.49      145.16      9.04 o 
   5   9   0      482.81      461.55     12.90 o 
   6   9   0       58.45       59.92      7.51 o 
   7   9   0      145.24      152.64     13.92 o 
   8   9   0       96.39       82.38     20.95 o 
   9   9   0        1.31        1.45     12.73 o 
   0  10   0     3871.78     3963.49     81.61 o 
   1  10   0     1331.23     1320.36     23.98 o 
   2  10   0      107.41      119.60      7.40 o 
   3  10   0        0.09        5.51      2.54 o 
   4  10   0        1.55        0.00      3.14 o 
   5  10   0       45.94       47.37      5.84 o 
   6  10   0       44.84       49.56      7.17 o 
   7  10   0       32.45       21.47      6.63 o 
   8  10   0        1.93        8.98     10.73 o 
   9  10   0        8.86       26.18     13.45 o 
   1  11   0       96.47       98.51      6.91 o 
   2  11   0      793.95      860.52     18.82 o 
   3  11   0      269.58      276.67      8.05 o 
   4  11   0       98.34      113.91      7.49 o 
   5  11   0        7.25        6.96      3.98 o 
   6  11   0      213.00      189.94     14.27 o 
   7  11   0      281.75      306.94     52.17 o 
   8  11   0       20.46       20.55     14.54 o 
   0  12   0      862.22      965.16     28.93 o 
   1  12   0        4.59        4.86      3.69 o 
   2  12   0      211.88      212.53     10.86 o 
   3  12   0        3.94        3.39      2.95 o 
   4  12   0       89.24       90.17      7.01 o 
   5  12   0       11.15       11.48      5.61 o 
   6  12   0        0.41        1.06      6.11 o 
   7  12   0        2.92        7.71      7.66 o 
   8  12   0        0.37        0.00      7.55 o 
   1  13   0      554.84      591.84     24.70 o 
   2  13   0        9.34       10.51      4.35 o 
   3  13   0      116.52      126.20      8.18 o 
   4  13   0      204.66      189.72     13.24 o 
   5  13   0       16.79       21.60      6.31 o 
   6  13   0      168.01      163.84     37.45 o 
   7  13   0       65.10       60.17     12.85 o 
   8  13   0       17.66       26.14     10.35 o 
   0  14   0      121.79      122.78     12.47 o 
   1  14   0       10.68        8.09      4.27 o 
   2  14   0      514.19      524.97     15.43 o 
   3  14   0       10.99       14.23     13.53 o 
   4  14   0      323.41      292.12     14.89 o 
   5  14   0       72.96       61.10      9.08 o 
   6  14   0      109.07       82.40     13.56 o 
   7  14   0        2.82        3.02      9.82 o 
   8  14   0        3.86       25.80     11.09 o 
   1  15   0     1249.40     1174.79     25.17 o 
   2  15   0      583.48      559.33     19.73 o 
   3  15   0       67.59       71.18     16.78 o 
   4  15   0      241.02      230.65     15.33 o 
   5  15   0        0.08        4.70      6.41 o 
   6  15   0       87.64       99.43     36.36 o 
   7  15   0        9.04       16.77      8.47 o 
   8  15   0       18.27       19.42     14.91 o 
   0  16   0     1644.67     1532.55     43.30 o 
   1  16   0      202.82      247.17     14.87 o 
   2  16   0      574.64      537.60     31.23 o 
   3  16   0       26.54       29.95      7.58 o 
   4  16   0       27.45       27.49      7.20 o 
   5  16   0       38.42       26.55      9.24 o 
   6  16   0       29.36       16.68     16.72 o 
   7  16   0        0.09       14.99      8.70 o 
   1  17   0        0.09        2.52      5.83 o 
   2  17   0       57.35       70.82      9.97 o 
   3  17   0       89.51       96.41     10.84 o 
   4  17   0       41.30       30.83      7.54 o 
   5  17   0       37.38       49.50     11.53 o 
   6  17   0        0.36        4.80      9.45 o 
   7  17   0        0.25        0.00      9.82 o 
   0  18   0      929.83      912.23     49.08 o 
   1  18   0       55.37       59.33     12.00 o 
   2  18   0       78.84       69.19     10.33 o 
   3  18   0        0.90        6.18      5.37 o 
   4  18   0       70.05       72.63     14.29 o 
   5  18   0       19.62       15.92     17.82 o 
   6  18   0        6.13       12.28      8.99 o 
   1  19   0       86.20       99.49     14.78 o 
   2  19   0       33.42       49.13     11.79 o 
   3  19   0      175.17      211.90     16.48 o 
   4  19   0       27.11       23.99      7.33 o 
   5  19   0        1.26       11.83      7.76 o 
   6  19   0       45.11       35.50     11.82 o 
   0  20   0       65.19       49.08     16.00 o 
   1  20   0       54.94       50.40     12.21 o 
   2  20   0      238.86      232.27     46.36 o 
   3  20   0        7.88       12.18      8.48 o 
   4  20   0        1.17       11.36      8.07 o 
   5  20   0        0.01        5.64      7.97 o 
   6  20   0        3.75       10.25      9.70 o 
   1  21   0      135.55      173.78     35.09 o 
   2  21   0        0.03        0.00      8.21 o 
   3  21   0      211.41      247.23     24.62 o 
   4  21   0       37.17       79.26     22.18 o 
   5  21   0       63.70       91.99     24.36 o 
   0  22   0       35.70       48.36     18.18 o 
   1  22   0        5.24       12.94      9.50 o 
   2  22   0       49.05       67.27     14.39 o 
   3  22   0        9.93       14.02     14.18 o 
   4  22   0       65.49       46.90     18.54 o 
   1  23   0       53.41       43.87     13.09 o 
   2  23   0       36.05       52.23     13.15 o 
   3  23   0        4.28       11.80     10.67 o 
   4  23   0        0.17        0.73     12.00 o 
   0  24   0        0.00       19.63     14.91 o 
   1  24   0        0.86        0.00      9.12 o 
   2  24   0        7.77       26.14     11.18 o 
   3  24   0        3.85        2.63     19.82 o 
   1  25   0        8.97       52.84     14.25 o 
 -10   1   1        3.99        6.48     12.18 o 
  -9   1   1        7.87       17.03      8.05 o 
  -8   1   1       45.29       61.86      8.67 o 
  -7   1   1      117.09      127.77     10.41 o 
  -6   1   1      564.54      556.98     14.37 o 
  -5   1   1      460.21      457.24     13.25 o 
  -4   1   1     1822.37     1807.18     26.57 o 
  -3   1   1      843.10      809.14     21.52 o 
  -2   1   1      560.37      525.42      9.99 o 
  -1   1   1        0.69        0.00      2.60 o 
   0   1   1     1757.11     1618.25     36.90 o 
   1   1   1     2513.28     2476.82     41.35 o 
   2   1   1     1035.14      981.90     21.13 o 
   3   1   1        1.97        1.93      2.81 o 
   4   1   1      224.88      288.84     15.30 o 
   5   1   1        9.41       11.74      6.41 o 
   6   1   1       10.80       25.19      8.33 o 
   7   1   1        0.56       12.52     10.00 o 
   8   1   1        9.36       13.17      8.84 o 
   9   1   1        4.83       12.00     14.36 o 
 -10   2   1        3.33       10.10      8.57 o 
  -9   2   1        0.78        2.02      6.09 o 
  -8   2   1       36.41       45.91      7.65 o 
  -7   2   1       16.35       29.04      6.30 o 
  -6   2   1      639.38      657.42     20.55 o 
  -5   2   1        4.22        6.28      2.95 o 
  -4   2   1       66.60       84.61      5.20 o 
  -3   2   1     1850.06     1729.95     24.22 o 
  -2   2   1    26134.57    24470.55    273.58 o 
  -1   2   1     7196.93     6752.04    136.76 o 
   0   2   1     4432.47     3877.92     59.81 o 
   1   2   1     1018.33      986.00     16.46 o 
   2   2   1      461.03      500.61     18.18 o 
   3   2   1       29.94       28.27      5.21 o 
   4   2   1     1310.43     1296.07     30.16 o 
   5   2   1       24.97       14.75      4.97 o 
   6   2   1      294.08      297.42     19.77 o 
   7   2   1       24.12       39.23     10.25 o 
   8   2   1       92.94       87.16     14.78 o 
   9   2   1        2.29        4.45      9.62 o 
 -10   3   1       10.06        4.35      8.65 o 
  -9   3   1      116.16      116.39     14.24 o 
  -8   3   1       74.58       68.17     14.44 o 
  -7   3   1       47.47       48.20      8.49 o 
  -6   3   1      141.47      158.38      8.98 o 
  -5   3   1       73.60       85.20      6.30 o 
  -4   3   1      513.54      461.94     13.65 o 
  -3   3   1      679.82      633.33     11.78 o 
  -2   3   1      119.97      123.69      4.27 o 
  -1   3   1      150.52      149.26      4.88 o 
   0   3   1     2318.59     2192.86     31.18 o 
   1   3   1     1158.79     1152.13     22.10 o 
   2   3   1      129.66      132.47      5.12 o 
   3   3   1      169.94      185.99      7.87 o 
   4   3   1       41.43       45.98      6.50 o 
   5   3   1       43.81       40.44      7.86 o 
   6   3   1        1.54        0.00      5.14 o 
   7   3   1      103.00      106.56     15.17 o 
   8   3   1        0.48        0.76      8.10 o 
   9   3   1       13.08       11.76     10.30 o 
 -10   4   1       18.69       25.13     10.00 o 
  -9   4   1        4.64        3.97      7.05 o 
  -8   4   1      297.98      313.76     19.02 o 
  -7   4   1        4.11        6.24      4.18 o 
  -6   4   1      185.61      198.36      9.85 o 
  -5   4   1      547.66      518.62     19.04 o 
  -4   4   1       31.41       33.39      5.92 o 
  -3   4   1      913.55      739.74     11.67 o 
  -2   4   1       65.17       63.16      3.10 o 
  -1   4   1      138.49      125.45      8.24 o 
   0   4   1      815.32      727.68     12.94 o 
   1   4   1    12222.37    11283.86    168.97 o 
   2   4   1      696.12      667.30     11.93 o 
   3   4   1     1845.82     1854.45     30.86 o 
   4   4   1      497.59      488.11     13.75 o 
   5   4   1       86.93       86.05      8.05 o 
   6   4   1      661.56      684.35     23.79 o 
   7   4   1      280.81      285.42     18.73 o 
   8   4   1       28.34       15.56      9.45 o 
   9   4   1        1.59       11.80     10.15 o 
 -10   5   1        0.50        2.89      8.42 o 
  -9   5   1      201.80      225.02     18.26 o 
  -8   5   1       40.40       46.81      9.32 o 
  -7   5   1       22.44       27.93      6.26 o 
  -6   5   1        5.77        6.07      4.18 o 
  -5   5   1      254.68      241.64      9.13 o 
  -4   5   1     1820.17     1748.03     23.83 o 
  -3   5   1        0.32        0.91      1.77 o 
  -2   5   1     1634.81     1544.24     21.13 o 
  -1   5   1      377.20      312.28      9.35 o 
   0   5   1        1.41        0.52      1.76 o 
   1   5   1        0.52        0.00      2.28 o 
   2   5   1       32.11       31.35      3.15 o 
   3   5   1      413.91      387.00     10.95 o 
   4   5   1        5.01        1.09      3.04 o 
   5   5   1        0.06        0.00      3.71 o 
   6   5   1       56.49       69.94      7.95 o 
   7   5   1      445.04      432.60     20.01 o 
   8   5   1        6.73        0.00      7.14 o 
   9   5   1       16.21       22.31     11.13 o 
 -10   6   1        7.85        2.25     10.65 o 
  -9   6   1       50.54       50.69     10.40 o 
  -8   6   1       25.36       20.56      7.39 o 
  -7   6   1        0.01        4.00      5.93 o 
  -6   6   1       31.07       24.49      5.42 o 
  -5   6   1      142.54      141.44      7.38 o 
  -4   6   1      166.20      181.52      6.73 o 
  -3   6   1       76.27       76.72      4.41 o 
  -2   6   1     1436.82     1369.36     22.69 o 
  -1   6   1     2809.84     2640.79     52.08 o 
   0   6   1     3334.27     3131.39     44.56 o 
   1   6   1      155.78      164.06      6.43 o 
   2   6   1     1287.45     1309.12     18.28 o 
   3   6   1       54.23       56.35      6.14 o 
   4   6   1        4.52        3.60      3.57 o 
   5   6   1      189.97      194.05     11.02 o 
   6   6   1       41.93       42.83      6.82 o 
   7   6   1        0.06        0.00      5.66 o 
   8   6   1       25.11       14.60      7.28 o 
   9   6   1       15.87       12.39     10.61 o 
  -9   7   1       40.97       32.77     18.36 o 
  -8   7   1      109.47      111.03     13.74 o 
  -7   7   1       58.19       75.04      8.45 o 
  -6   7   1       10.75        5.51      4.32 o 
  -5   7   1       52.19       47.62      5.07 o 
  -4   7   1       22.58       37.49      5.92 o 
  -3   7   1      657.83      645.37     12.43 o 
  -2   7   1      223.68      245.67      6.98 o 
  -1   7   1      798.66      771.45     17.92 o 
   0   7   1       34.60       37.11      4.88 o 
   1   7   1        3.11        3.58      2.08 o 
   2   7   1     1670.37     1621.11     24.13 o 
   3   7   1      930.83      962.43     17.11 o 
   4   7   1      316.61      339.65     17.70 o 
   5   7   1       24.56       22.38      5.17 o 
   6   7   1       56.29       57.23      7.77 o 
   7   7   1      146.73      168.71     15.59 o 
   8   7   1        2.91        0.00      6.60 o 
   9   7   1        2.95        0.00      9.82 o 
  -9   8   1       36.02       34.48     11.79 o 
  -8   8   1       73.48       50.59     11.97 o 
  -7   8   1       55.26       58.06      7.73 o 
  -6   8   1       10.37        0.81      4.13 o 
  -5   8   1        1.62        2.04      3.25 o 
  -4   8   1       34.37       39.32      5.14 o 
  -3   8   1       21.58       22.21      3.60 o 
  -2   8   1       57.45       59.88      4.15 o 
  -1   8   1     1720.13     1689.89     26.98 o 
   0   8   1        0.67        0.82      3.67 o 
   1   8   1      708.53      728.65     15.66 o 
   2   8   1       52.90       74.11      5.06 o 
   3   8   1       36.10       30.85      4.61 o 
   4   8   1      361.19      323.82     12.49 o 
   5   8   1      115.93      113.55      8.91 o 
   6   8   1        3.33        3.77      5.10 o 
   7   8   1       19.75       12.42      8.98 o 
   8   8   1       16.66        7.75      7.09 o 
  -9   9   1        9.17       21.09     17.09 o 
  -8   9   1        1.74        2.95      6.16 o 
  -7   9   1      171.93      177.82     14.06 o 
  -6   9   1      630.89      582.42     18.85 o 
  -5   9   1       47.30       46.50      5.27 o 
  -4   9   1      133.66      134.79      6.94 o 
  -3   9   1      962.74      951.07     17.63 o 
  -2   9   1     2354.96     2314.04     30.21 o 
  -1   9   1      191.43      190.50      6.83 o 
   0   9   1     1756.70     1762.69     37.00 o 
   1   9   1      719.35      728.65     16.18 o 
   2   9   1      187.62      165.39      6.88 o 
   3   9   1      412.56      362.25      9.14 o 
   4   9   1       14.42       11.13      3.78 o 
   5   9   1      159.31      175.78     16.22 o 
   6   9   1       37.23       31.89     11.34 o 
   7   9   1        4.61        1.38      5.87 o 
   8   9   1        1.14        5.15      7.61 o 
  -9  10   1       15.44       14.18     14.18 o 
  -8  10   1       64.01       75.47     10.53 o 
  -7  10   1       31.58       22.83     11.04 o 
  -6  10   1      355.93      359.22     17.57 o 
  -5  10   1      244.29      258.72     11.31 o 
  -4  10   1      328.80      328.18      9.76 o 
  -3  10   1      785.07      714.79     15.79 o 
  -2  10   1      685.31      704.20     12.39 o 
  -1  10   1     1770.58     1793.73     29.82 o 
   0  10   1     2985.05     3071.61     46.45 o 
   1  10   1      436.59      507.52     13.28 o 
   2  10   1      559.13      615.39     13.23 o 
   3  10   1       30.14       32.47      3.98 o 
   4  10   1      463.91      436.21     14.66 o 
   5  10   1       11.17        3.49      4.76 o 
   6  10   1      190.64      190.00     13.41 o 
   7  10   1       11.36        8.16      6.62 o 
   8  10   1       61.44       59.84     15.39 o 
  -9  11   1       34.33       21.81     15.63 o 
  -8  11   1       35.77       33.35     16.72 o 
  -7  11   1      250.86      249.34     16.59 o 
  -6  11   1       32.55       34.02      7.52 o 
  -5  11   1      178.73      189.04     13.50 o 
  -4  11   1     1531.78     1576.09     30.22 o 
  -3  11   1       30.75       37.60      4.66 o 
  -2  11   1      516.57      542.94     17.16 o 
  -1  11   1      321.02      303.85      9.84 o 
   0  11   1      968.26      955.84     19.72 o 
   1  11   1      102.49      110.26      8.08 o 
   2  11   1      937.73      907.37     17.33 o 
   3  11   1      259.83      271.13      9.98 o 
   4  11   1      147.25      157.11     10.61 o 
   5  11   1      802.69      738.57     20.88 o 
   6  11   1        1.76        6.05      4.99 o 
   7  11   1      114.02      128.70     13.50 o 
   8  11   1        0.18       12.36      8.59 o 
  -9  12   1        7.59        3.64     12.36 o 
  -8  12   1       69.48       70.45     13.41 o 
  -7  12   1        1.60       13.09      7.71 o 
  -6  12   1      155.33      137.77     12.52 o 
  -5  12   1      261.16      260.77     15.73 o 
  -4  12   1        1.16        6.69      4.54 o 
  -3  12   1       29.52       29.66      6.45 o 
  -2  12   1      254.96      267.87     14.68 o 
  -1  12   1       79.44       96.38      6.88 o 
   0  12   1       27.00       29.99      4.96 o 
   1  12   1      184.22      183.02      9.43 o 
   2  12   1      478.21      484.04     17.23 o 
   3  12   1      287.61      293.35     10.39 o 
   4  12   1       94.04       99.93      9.22 o 
   5  12   1      111.33      108.10      9.86 o 
   6  12   1      126.49      128.22     12.86 o 
   7  12   1       12.13       10.28      9.24 o 
   8  12   1        6.56       16.89     10.30 o 
  -8  13   1        0.50       14.19     10.73 o 
  -7  13   1        5.30        6.76     17.09 o 
  -6  13   1       26.19       25.34     11.46 o 
  -5  13   1       21.65       21.49      6.98 o 
  -4  13   1      240.69      238.34     12.49 o 
  -3  13   1      171.09      201.44     19.36 o 
  -2  13   1      715.59      663.22     20.44 o 
  -1  13   1      105.61      107.41      7.64 o 
   0  13   1       34.89       26.91      5.05 o 
   1  13   1       32.25       38.11      5.81 o 
   2  13   1       23.17       24.35      5.34 o 
   3  13   1       19.43       17.08      4.32 o 
   4  13   1        0.01        1.72      4.20 o 
   5  13   1       52.71       57.63      7.68 o 
   6  13   1       26.04       33.15      9.99 o 
   7  13   1       42.81       35.56     11.17 o 
   8  13   1        0.01       18.91     10.28 o 
  -8  14   1        5.11       14.25      8.82 o 
  -7  14   1       47.69       29.07      9.06 o 
  -6  14   1        6.87        5.36      7.18 o 
  -5  14   1       28.37       21.55      8.08 o 
  -4  14   1       13.47        8.58      4.75 o 
  -3  14   1      201.20      209.49     17.67 o 
  -2  14   1      378.61      375.95     15.79 o 
  -1  14   1      303.69      280.80     25.42 o 
   0  14   1       57.96       47.80      6.26 o 
   1  14   1       73.90       73.10      7.44 o 
   2  14   1       15.42       16.89      5.83 o 
   3  14   1        0.06        3.53      3.87 o 
   4  14   1        6.41        7.57      6.51 o 
   5  14   1       75.77       73.15     10.52 o 
   6  14   1        1.72        0.00     13.63 o 
   7  14   1        0.43        4.91     15.63 o 
  -8  15   1        2.28        0.00      7.96 o 
  -7  15   1        8.50        3.84      7.27 o 
  -6  15   1        2.77        0.00      6.11 o 
  -5  15   1      117.58      117.79     15.04 o 
  -4  15   1      115.95      125.62     10.47 o 
  -3  15   1        0.23       12.52      5.62 o 
  -2  15   1      379.26      380.96     21.32 o 
  -1  15   1        1.63       11.64      8.57 o 
   0  15   1      424.03      427.35     19.74 o 
   1  15   1       21.80       32.07      6.12 o 
   2  15   1        3.98       14.64      7.35 o 
   3  15   1       47.75       44.63      5.94 o 
   4  15   1       64.64       45.21      8.51 o 
   5  15   1      221.63      230.81     16.91 o 
   6  15   1        3.81        3.20      7.66 o 
   7  15   1       22.25       29.09     10.92 o 
  -8  16   1       12.37       11.35      8.87 o 
  -7  16   1      127.60      135.28     17.69 o 
  -6  16   1       47.62       46.09     11.28 o 
  -5  16   1       43.91       34.05      9.21 o 
  -4  16   1        2.00        2.90      5.35 o 
  -3  16   1       17.90        6.04      5.99 o 
  -2  16   1      588.01      533.42     19.84 o 
  -1  16   1       73.88       71.85      9.59 o 
   0  16   1       37.00       39.38     13.05 o 
   1  16   1      519.21      567.93     20.27 o 
   2  16   1      132.63      120.69     19.94 o 
   3  16   1       16.98        8.68      6.69 o 
   4  16   1        8.13        9.97      5.70 o 
   5  16   1       14.54        6.67      6.30 o 
   6  16   1        0.42        0.00      7.55 o 
   7  16   1        0.11        0.00      8.73 o 
  -7  17   1       14.89        5.82      7.85 o 
  -6  17   1        1.95       15.45      8.23 o 
  -5  17   1       85.86       88.29     13.44 o 
  -4  17   1       44.06       41.55     10.72 o 
  -3  17   1       91.02       80.70     12.43 o 
  -2  17   1      219.64      278.88     20.74 o 
  -1  17   1        1.57        6.55      5.88 o 
   0  17   1      720.38      804.39     25.52 o 
   1  17   1        0.36        0.00      5.47 o 
   2  17   1      115.27      145.23     16.71 o 
   3  17   1      407.65      427.34     19.08 o 
   4  17   1       11.14       16.41      7.03 o 
   5  17   1       27.51       49.86     11.75 o 
   6  17   1       17.25       34.33     10.97 o 
  -7  18   1       17.91       13.36      9.25 o 
  -6  18   1        0.07        7.82      7.71 o 
  -5  18   1       29.54       37.37     15.63 o 
  -4  18   1       96.69       97.00     14.65 o 
  -3  18   1      310.50      327.68     18.03 o 
  -2  18   1      179.15      149.03     19.21 o 
  -1  18   1        0.83       10.29      6.27 o 
   0  18   1      149.23      150.11     13.79 o 
   1  18   1       61.97       88.95     41.08 o 
   2  18   1      110.56      131.59     16.71 o 
   3  18   1        4.72        0.00      6.78 o 
   4  18   1        1.16        0.00      5.28 o 
   5  18   1       35.41       29.67     10.25 o 
   6  18   1       22.64       52.53     12.21 o 
  -6  19   1        0.08       16.70      9.26 o 
  -5  19   1       73.01       69.89     20.00 o 
  -4  19   1       82.59       90.05     21.63 o 
  -3  19   1       32.47       43.63     10.20 o 
  -2  19   1      170.95      203.28     16.09 o 
  -1  19   1       52.62       52.03      9.41 o 
   0  19   1        0.06        7.40      7.70 o 
   1  19   1        6.51        5.76      7.40 o 
   2  19   1       80.67       77.09     18.00 o 
   3  19   1       25.48       12.48      9.82 o 
   4  19   1        7.99       12.09      8.18 o 
   5  19   1       59.64       63.80     12.98 o 
   6  19   1        1.05       12.87      9.21 o 
  -6  20   1       24.00       24.08     10.67 o 
  -5  20   1        7.82        5.28      9.12 o 
  -4  20   1        1.15       13.14      8.28 o 
  -3  20   1       76.91      106.20     22.98 o 
  -2  20   1       14.15       22.75      8.02 o 
  -1  20   1       17.38       17.38      8.73 o 
   0  20   1       29.40       32.06     10.76 o 
   1  20   1       63.25       69.93     12.71 o 
   2  20   1        1.21        2.00      8.48 o 
   3  20   1       12.57       31.97     10.92 o 
   4  20   1        6.57        2.00      8.23 o 
   5  20   1        6.07        9.45     13.45 o 
  -5  21   1        1.16        6.46     12.36 o 
  -4  21   1        4.42        8.67      8.80 o 
  -3  21   1        0.41        0.00      7.30 o 
  -2  21   1        0.11        0.00     13.27 o 
  -1  21   1        7.98       12.48      8.20 o 
   0  21   1       81.57       96.31     22.36 o 
   1  21   1       19.64       30.18     10.76 o 
   2  21   1       16.64       16.46     15.27 o 
   3  21   1       10.59       17.45     13.63 o 
   4  21   1       14.86       19.82     10.41 o 
   5  21   1        4.26       23.27     15.27 o 
  -5  22   1       10.04        6.60      9.35 o 
  -4  22   1        0.96       10.91     11.63 o 
  -3  22   1        3.08       11.63     15.27 o 
  -2  22   1       27.12       17.86      9.61 o 
  -1  22   1        4.30       10.89      9.38 o 
   0  22   1        0.46        2.74      8.36 o 
   1  22   1       46.69       28.77     11.05 o 
   2  22   1        1.02        0.79      9.12 o 
   3  22   1        0.23        0.00      8.33 o 
   4  22   1        4.67        6.32     19.09 o 
  -4  23   1        6.24       14.54     14.54 o 
  -3  23   1       17.72       25.09     16.72 o 
  -2  23   1       74.59       76.26     39.27 o 
  -1  23   1        0.40        2.31      9.38 o 
   0  23   1       62.25       54.65     14.36 o 
   1  23   1        8.55       12.89      9.61 o 
   2  23   1       15.75       32.81     12.53 o 
   3  23   1        1.47        9.96     10.41 o 
  -3  24   1        5.24        1.09     14.54 o 
  -2  24   1        0.00        6.30      9.88 o 
  -1  24   1       60.54       67.45     14.75 o 
   0  24   1        5.08        7.47      9.76 o 
   1  24   1       31.31       41.99     12.85 o 
   2  24   1        3.20       22.00     11.79 o 
  -1  25   1       15.85       30.98     12.21 o 
   0  25   1       95.78      137.82     19.97 o 
 -10   0   2       24.16       11.97     11.09 o 
  -9   0   2       22.89       40.99     11.31 o 
  -8   0   2        0.79        3.95      7.44 o 
  -7   0   2       91.79       75.49     19.82 o 
  -6   0   2     1576.69     1594.79     44.09 o 
  -5   0   2      316.40      309.10     11.64 o 
  -4   0   2      872.89      834.81     18.01 o 
  -3   0   2      588.20      756.24     16.54 o 
  -2   0   2    34869.55    35754.58    514.89 o 
  -1   0   2     8124.46     9151.00    241.05 o 
   0   0   2      238.49      261.78     15.27 o 
   1   0   2      267.66      270.12     12.00 o 
   2   0   2     6195.06     6292.15    177.06 o 
   3   0   2     3339.72     3820.52    117.44 o 
   4   0   2      468.02      587.55     34.18 o 
   5   0   2        8.55        8.73      9.45 o 
   6   0   2       69.96       68.72     16.72 o 
   7   0   2        4.14       18.54     13.45 o 
   8   0   2       25.09       18.91     13.82 o 
 -10   1   2       22.41       18.35      7.94 o 
  -9   1   2       13.18       10.92      6.16 o 
  -8   1   2      125.40      118.59     11.02 o 
  -7   1   2      549.78      528.38     17.04 o 
  -6   1   2      277.78      331.64     21.52 o 
  -5   1   2        8.99       12.60      3.21 o 
  -4   1   2       15.46       34.02      4.35 o 
  -3   1   2     2537.80     2452.02     32.58 o 
  -2   1   2    21700.10    22789.25    256.14 o 
  -1   1   2     6132.30     6201.30    117.86 o 
   0   1   2     1822.41     1904.88     41.63 o 
   1   1   2       28.38       41.84      5.24 o 
   2   1   2     3866.94     3739.58     79.57 o 
   3   1   2      300.53      346.87     63.45 o 
   4   1   2      292.25      275.75     16.32 o 
   5   1   2      104.29      141.41     15.40 o 
   6   1   2       14.22       33.35      9.26 o 
   7   1   2        2.45        1.59      7.07 o 
   8   1   2       68.02       52.36     13.37 o 
 -10   2   2        5.94       11.60      8.28 o 
  -9   2   2        0.07        6.94      5.93 o 
  -8   2   2       45.83       49.52     13.19 o 
  -7   2   2       85.33       91.57     10.23 o 
  -6   2   2      522.88      569.40     14.12 o 
  -5   2   2       37.68       33.39      4.28 o 
  -4   2   2      451.14      443.88     10.22 o 
  -3   2   2      595.31      628.29     13.52 o 
  -2   2   2    11366.81    12056.92    205.08 o 
  -1   2   2      396.53      430.59     11.03 o 
   0   2   2     1543.74     1502.05     23.49 o 
   1   2   2       90.04      104.93      7.13 o 
   2   2   2     1169.32     1222.24     26.83 o 
   3   2   2      658.56      783.89     21.96 o 
   4   2   2       18.89        8.71      6.15 o 
   5   2   2      127.54      133.34     17.82 o 
   6   2   2        0.33        0.00      6.17 o 
   7   2   2       14.27        0.00      6.68 o 
   8   2   2        0.73        0.00      9.00 o 
 -10   3   2        2.13        5.24      6.84 o 
  -9   3   2       25.16       20.63      9.55 o 
  -8   3   2        9.14        8.93      5.31 o 
  -7   3   2        4.34        6.98      4.59 o 
  -6   3   2      488.20      489.81     13.11 o 
  -5   3   2      301.24      304.14     10.67 o 
  -4   3   2      151.52      159.58      7.78 o 
  -3   3   2       95.95      102.44      5.34 o 
  -2   3   2      112.19      128.30      4.89 o 
  -1   3   2     8534.72     8263.86     95.99 o 
   0   3   2      172.80      149.49      7.03 o 
   1   3   2      615.67      601.40     15.77 o 
   2   3   2        8.38        2.99      2.96 o 
   3   3   2      162.39      135.30     10.48 o 
   4   3   2      635.05      631.12     20.85 o 
   5   3   2      107.87      118.59     14.27 o 
   6   3   2       26.91       28.83      8.99 o 
   7   3   2       10.38        3.32      7.32 o 
   8   3   2        6.09        0.00      9.09 o 
 -10   4   2        1.10        4.80      9.50 o 
  -9   4   2       10.74        9.80      6.14 o 
  -8   4   2        3.62       10.70      5.43 o 
  -7   4   2        1.46        7.73      4.56 o 
  -6   4   2       16.92       21.37      4.38 o 
  -5   4   2        1.72        2.07      2.96 o 
  -4   4   2       38.57       41.49      4.21 o 
  -3   4   2       18.18       21.90      3.02 o 
  -2   4   2      289.69      303.35      6.56 o 
  -1   4   2      197.27      186.15      4.52 o 
   0   4   2      567.72      519.62     16.95 o 
   1   4   2      494.54      503.89     22.97 o 
   2   4   2      209.99      191.60      9.12 o 
   3   4   2      161.98      200.15     11.66 o 
   4   4   2      288.60      302.24     14.34 o 
   5   4   2      465.59      450.67     27.47 o 
   6   4   2        1.87        4.52      7.50 o 
   7   4   2       21.55       17.58     15.63 o 
   8   4   2        9.61       15.77     10.15 o 
 -10   5   2        3.31        0.00     11.27 o 
  -9   5   2      145.92      129.76     36.36 o 
  -8   5   2       21.06       13.30      9.39 o 
  -7   5   2      132.65      149.25     19.52 o 
  -6   5   2       63.71       64.96      6.30 o 
  -5   5   2     3180.46     2863.35     40.68 o 
  -4   5   2     1096.92     1013.24     29.71 o 
  -3   5   2       35.76       36.41      3.51 o 
  -2   5   2      707.31      655.07     12.93 o 
  -1   5   2      541.18      487.12     11.10 o 
   0   5   2      760.45      729.64     15.06 o 
   1   5   2       39.17       42.94      5.43 o 
   2   5   2      543.48      576.56     14.70 o 
   3   5   2     1237.35     1209.54     29.44 o 
   4   5   2      484.38      484.12     18.38 o 
   5   5   2       86.63       84.22     11.34 o 
   6   5   2      117.49      115.77     14.52 o 
   7   5   2       54.85       64.35     22.00 o 
   8   5   2        2.91       11.25      9.38 o 
 -10   6   2        1.68        2.85     10.25 o 
  -9   6   2        4.03       18.59     12.18 o 
  -8   6   2      136.73      140.34     11.71 o 
  -7   6   2        0.03        7.96      4.78 o 
  -6   6   2        1.89        4.71      3.68 o 
  -5   6   2        0.17        2.76      4.09 o 
  -4   6   2       62.89       53.43      3.50 o 
  -3   6   2      176.37      181.90      5.32 o 
  -2   6   2      282.64      272.03      8.55 o 
  -1   6   2      689.37      645.83     14.68 o 
   0   6   2     1305.83     1140.38     20.76 o 
   1   6   2     2059.48     1936.82     37.21 o 
   2   6   2      112.93      142.53      8.53 o 
   3   6   2      513.86      499.69     26.71 o 
   4   6   2      124.32      141.05     12.60 o 
   5   6   2     1689.51     1623.48     40.09 o 
   6   6   2        1.82        6.31      6.21 o 
   7   6   2       26.47       10.48      7.01 o 
   8   6   2        1.61        4.91     17.45 o 
 -10   7   2       24.71       21.09     11.44 o 
  -9   7   2      124.53      118.67     16.87 o 
  -8   7   2        1.82       10.91      8.12 o 
  -7   7   2      320.75      309.91     14.30 o 
  -6   7   2        5.50        8.10      3.91 o 
  -5   7   2      447.09      428.61     11.77 o 
  -4   7   2       18.15       23.50      3.37 o 
  -3   7   2     1364.68     1348.18     23.53 o 
  -2   7   2       68.68       72.46      5.12 o 
  -1   7   2     1241.10     1192.31     25.55 o 
   0   7   2       51.27       57.75      4.91 o 
   1   7   2     2503.57     2531.76     40.71 o 
   2   7   2      494.51      477.44     15.84 o 
   3   7   2       22.86       17.76      5.48 o 
   4   7   2        3.73        5.28      4.96 o 
   5   7   2      452.88      495.97     24.60 o 
   6   7   2      140.25      149.63     14.21 o 
   7   7   2        3.49        4.54      6.90 o 
   8   7   2        3.48        6.36     10.18 o 
 -10   8   2        5.79       25.27     12.00 o 
  -9   8   2        2.37        6.88      9.63 o 
  -8   8   2        0.47        3.91      7.14 o 
  -7   8   2       15.25       10.31      8.37 o 
  -6   8   2       67.82       63.62     13.11 o 
  -5   8   2        5.45        1.85      3.41 o 
  -4   8   2        1.53        1.54      2.25 o 
  -3   8   2      642.29      627.09     16.62 o 
  -2   8   2      201.01      203.69      9.74 o 
  -1   8   2     1012.18      914.05     21.83 o 
   0   8   2     1547.75     1527.93     26.67 o 
   1   8   2      786.71      734.10     17.09 o 
   2   8   2       70.26       67.05      6.74 o 
   3   8   2      552.28      483.58     14.78 o 
   4   8   2      224.76      251.34     15.59 o 
   5   8   2      161.63      175.33     16.39 o 
   6   8   2        3.50        0.29      5.37 o 
   7   8   2       83.92       73.47     21.17 o 
   8   8   2       10.57       15.22      8.88 o 
  -9   9   2       35.97       22.91     11.57 o 
  -8   9   2      171.57      136.91     21.81 o 
  -7   9   2       32.95       32.15      7.91 o 
  -6   9   2       13.45       20.54      6.41 o 
  -5   9   2       89.77      103.32     10.46 o 
  -4   9   2      257.25      295.29     10.54 o 
  -3   9   2       19.29       12.36      4.45 o 
  -2   9   2      611.23      588.21     16.94 o 
  -1   9   2     3145.40     3099.95     46.08 o 
   0   9   2      874.05      915.76     18.76 o 
   1   9   2     1636.36     1750.95     31.36 o 
   2   9   2       49.81       61.48      6.61 o 
   3   9   2      248.44      246.19     10.97 o 
   4   9   2        1.63       11.64      5.51 o 
   5   9   2      622.88      634.15     23.23 o 
   6   9   2        2.32        1.47      8.22 o 
   7   9   2        0.19        2.63      6.40 o 
   8   9   2        6.22        2.56      7.68 o 
  -9  10   2       40.06       54.27     14.11 o 
  -8  10   2       23.56       29.22     11.16 o 
  -7  10   2       13.25        8.80      7.90 o 
  -6  10   2      136.45      159.29     13.29 o 
  -5  10   2      151.92      161.42     13.01 o 
  -4  10   2      214.50      236.29     10.50 o 
  -3  10   2      706.44      683.94     19.03 o 
  -2  10   2       44.06       55.88      7.05 o 
  -1  10   2      148.46      139.91      6.38 o 
   0  10   2      464.93      580.53     16.04 o 
   1  10   2        4.06        7.37      3.69 o 
   2  10   2       35.82       28.83      5.21 o 
   3  10   2      254.00      305.30     11.67 o 
   4  10   2      152.61      145.74     14.15 o 
   5  10   2      113.73      131.16     11.36 o 
   6  10   2       77.80       83.81      9.78 o 
   7  10   2       17.45       19.86      8.28 o 
   8  10   2        1.23        0.51      7.87 o 
  -9  11   2       30.03       37.89     15.63 o 
  -8  11   2      104.11       92.88     15.16 o 
  -7  11   2        1.39        5.19      5.65 o 
  -6  11   2      154.17      128.09     11.96 o 
  -5  11   2      384.82      356.38     24.75 o 
  -4  11   2      522.41      495.79     14.93 o 
  -3  11   2       42.60       33.41      6.42 o 
  -2  11   2       14.16       17.11      5.33 o 
  -1  11   2      510.92      515.89     17.05 o 
   0  11   2      451.59      456.82     14.48 o 
   1  11   2       35.50       44.01      5.68 o 
   2  11   2      202.83      208.34     11.43 o 
   3  11   2      122.06      143.41     10.63 o 
   4  11   2       29.54       32.08      6.30 o 
   5  11   2      349.34      321.06     19.05 o 
   6  11   2       15.97        6.84      7.71 o 
   7  11   2        6.02        7.77      7.32 o 
  -9  12   2       43.18       42.18     18.54 o 
  -8  12   2        0.00        4.89      7.73 o 
  -7  12   2       40.86       53.31      9.35 o 
  -6  12   2      169.33      187.84     35.28 o 
  -5  12   2        0.46       12.18      7.07 o 
  -4  12   2      225.51      242.05     15.93 o 
  -3  12   2      101.22      100.56      9.50 o 
  -2  12   2      215.73      224.68     18.68 o 
  -1  12   2      427.18      401.63     15.44 o 
   0  12   2       32.84       32.63      4.95 o 
   1  12   2      234.51      247.79     11.31 o 
   2  12   2      462.74      444.13     14.77 o 
   3  12   2        0.07        2.50      3.89 o 
   4  12   2        8.51        7.83      4.34 o 
   5  12   2       51.74       49.12      7.73 o 
   6  12   2        0.28        4.72      5.62 o 
   7  12   2        3.68        4.50      7.23 o 
  -9  13   2       30.96       11.27     12.73 o 
  -8  13   2       23.92       20.35     10.36 o 
  -7  13   2        0.02        3.91      5.90 o 
  -6  13   2       97.71       88.06     10.75 o 
  -5  13   2      143.91      129.40     12.95 o 
  -4  13   2       12.13        7.44      6.63 o 
  -3  13   2      148.30      160.77     11.96 o 
  -2  13   2       19.78       24.13      6.70 o 
  -1  13   2      109.53      109.09     10.50 o 
   0  13   2      254.02      274.59     19.05 o 
   1  13   2        4.07        2.61      4.09 o 
   2  13   2       17.98       13.13      5.07 o 
   3  13   2      523.91      495.68     14.51 o 
   4  13   2      575.39      564.86     19.33 o 
   5  13   2        8.83        1.75      5.26 o 
   6  13   2       14.16       31.02      7.20 o 
   7  13   2        2.07       11.15      8.61 o 
  -8  14   2       93.00      122.33     16.85 o 
  -7  14   2        2.26       10.52      7.38 o 
  -6  14   2       99.54      101.00     11.98 o 
  -5  14   2        2.49        0.00      5.13 o 
  -4  14   2      539.68      485.44     24.03 o 
  -3  14   2       27.39       31.57      6.84 o 
  -2  14   2      607.22      577.91     20.12 o 
  -1  14   2      211.94      221.61     14.34 o 
   0  14   2      652.89      644.71     21.40 o 
   1  14   2      188.94      218.29     14.82 o 
   2  14   2        0.12        9.20      4.82 o 
   3  14   2       97.34      102.08      8.67 o 
   4  14   2       28.41       19.87      5.16 o 
   5  14   2        1.18       14.41      5.74 o 
   6  14   2        0.04        2.80      6.77 o 
   7  14   2       24.72       17.98     12.00 o 
  -8  15   2        8.96       13.26      8.95 o 
  -7  15   2       48.85       46.44     12.00 o 
  -6  15   2       44.86       36.81      9.79 o 
  -5  15   2       53.50       64.21     10.00 o 
  -4  15   2       14.88       32.90      9.26 o 
  -3  15   2      745.11      725.54     23.08 o 
  -2  15   2       44.30       47.12      8.14 o 
  -1  15   2        2.22        0.44      5.28 o 
   0  15   2      210.23      233.88     15.27 o 
   1  15   2      356.27      332.10     15.72 o 
   2  15   2      607.14      588.91     18.24 o 
   3  15   2       35.72       36.84      6.45 o 
   4  15   2       68.52       67.60      7.27 o 
   5  15   2       76.25       50.06      8.13 o 
   6  15   2       84.07       98.06     45.45 o 
  -8  16   2       21.31       19.16     10.18 o 
  -7  16   2        6.72       17.87     13.63 o 
  -6  16   2       58.79       72.49     19.27 o 
  -5  16   2       20.68       26.61      9.41 o 
  -4  16   2      521.92      563.25     27.38 o 
  -3  16   2       40.28       44.97      8.28 o 
  -2  16   2      313.79      307.28     17.59 o 
  -1  16   2      110.15      148.07     13.08 o 
   0  16   2      370.07      328.78     15.81 o 
   1  16   2      309.51      295.43     17.60 o 
   2  16   2        9.63       16.72      6.76 o 
   3  16   2      108.23       74.69      7.75 o 
   4  16   2        2.67        8.57      4.66 o 
   5  16   2        3.47        0.00      6.40 o 
   6  16   2        7.62        0.00     14.00 o 
  -7  17   2        7.32       20.82      9.78 o 
  -6  17   2        0.56       11.00      7.30 o 
  -5  17   2        8.48       18.09      7.14 o 
  -4  17   2      128.65      131.17     24.36 o 
  -3  17   2       10.80       11.22      6.35 o 
  -2  17   2      214.97      240.06     16.33 o 
  -1  17   2      299.13      303.13     17.07 o 
   0  17   2      120.09      131.82     17.36 o 
   1  17   2       12.18        4.73      5.84 o 
   2  17   2       69.33       62.52      9.51 o 
   3  17   2       14.29        4.36      7.19 o 
   4  17   2       10.02        2.04      9.72 o 
   5  17   2        2.93        6.26      6.46 o 
   6  17   2        0.97       10.29      9.06 o 
  -7  18   2        7.18       24.98      9.68 o 
  -6  18   2       68.90       49.21     18.36 o 
  -5  18   2        1.32        4.01      7.44 o 
  -4  18   2       12.32       19.25      8.21 o 
  -3  18   2        0.03        6.89      6.22 o 
  -2  18   2      227.43      245.54     18.11 o 
  -1  18   2       25.58       27.17      7.46 o 
   0  18   2        1.90        0.00      5.49 o 
   1  18   2      119.03      141.85     13.35 o 
   2  18   2      137.55      133.46     18.54 o 
   3  18   2       28.77        0.00      8.91 o 
   4  18   2       60.56       27.71     10.54 o 
   5  18   2        2.88        1.54      8.90 o 
  -7  19   2        0.01       11.10      9.16 o 
  -6  19   2       12.44       15.86     12.18 o 
  -5  19   2        3.59       14.73      8.59 o 
  -4  19   2        2.37       16.23      8.95 o 
  -3  19   2       25.76       32.59     10.35 o 
  -2  19   2      347.39      338.30     20.02 o 
  -1  19   2       58.95       68.50     10.49 o 
   0  19   2       18.35       17.92      6.55 o 
   1  19   2      202.65      195.30     20.17 o 
   2  19   2        4.90       12.54      8.33 o 
   3  19   2        1.91       13.64      9.73 o 
   4  19   2       20.44       20.47     10.27 o 
   5  19   2        0.59        3.94      9.62 o 
  -6  20   2       36.23       66.83     25.27 o 
  -5  20   2        7.22        9.58      9.70 o 
  -4  20   2      152.39      159.02     26.72 o 
  -3  20   2      159.49      178.84     47.63 o 
  -2  20   2       40.77       34.06      9.74 o 
  -1  20   2       43.90       55.38     11.37 o 
   0  20   2        6.91        0.00      7.18 o 
   1  20   2       61.24       34.49     16.18 o 
   2  20   2        8.52        8.54      8.23 o 
   3  20   2       24.20       22.68     10.61 o 
   4  20   2        3.81        8.49      9.90 o 
  -5  21   2       88.99      103.92     16.77 o 
  -4  21   2       13.16       16.51     10.39 o 
  -3  21   2       44.43       56.84     13.04 o 
  -2  21   2        0.06        2.67      6.69 o 
  -1  21   2      254.66      343.69     33.63 o 
   0  21   2       64.94       82.78     20.72 o 
   1  21   2       68.01       74.26     14.23 o 
   2  21   2       11.26       10.79      9.52 o 
   3  21   2       87.85       70.65     14.65 o 
   4  21   2       64.70       52.38     14.08 o 
  -5  22   2        0.30       20.87     17.09 o 
  -4  22   2       29.58       48.89     21.09 o 
  -3  22   2        6.04       16.20     15.09 o 
  -2  22   2       25.32       38.76     11.33 o 
  -1  22   2        0.50       12.67      9.07 o 
   0  22   2       47.79       36.68     12.49 o 
   1  22   2       52.03       50.26     17.09 o 
   2  22   2       10.89        4.50      9.06 o 
   3  22   2       44.51       32.16     22.72 o 
  -4  23   2        0.70        2.83     12.54 o 
  -3  23   2       27.64       41.08     17.09 o 
  -2  23   2        9.74       18.54     19.09 o 
  -1  23   2       18.43       19.34      9.90 o 
   0  23   2       11.37       18.48     15.82 o 
   1  23   2       14.41        0.96      9.52 o 
   2  23   2       30.08       35.16     12.45 o 
  -3  24   2        0.05        0.00     13.09 o 
  -2  24   2        1.01       20.00     16.36 o 
  -1  24   2       18.39       21.09     10.57 o 
   0  24   2       11.16       28.87     11.62 o 
   1  24   2        9.54        0.57     10.30 o 
 -10   1   3       10.59       13.70      6.80 o 
  -9   1   3        1.46       10.06      6.20 o 
  -8   1   3       53.09       61.83      8.25 o 
  -7   1   3        2.70        8.11      4.76 o 
  -6   1   3       21.96       20.89      5.09 o 
  -5   1   3       86.62       88.18      5.81 o 
  -4   1   3     2346.74     2270.19     32.49 o 
  -3   1   3      764.06      731.89     12.36 o 
  -2   1   3       63.43       47.16      5.76 o 
  -1   1   3      592.35      563.40     25.63 o 
   0   1   3       19.78       13.05      4.61 o 
   1   1   3      432.15      449.01     39.09 o 
   2   1   3     1782.04     2004.05     51.67 o 
   3   1   3       13.74       20.87     14.18 o 
   4   1   3       16.19       28.45      8.10 o 
   5   1   3       33.67       27.20      9.42 o 
   6   1   3        9.65        6.58      8.47 o 
   7   1   3       31.40       29.05     11.39 o 
   8   1   3        0.54        0.00      9.58 o 
 -10   2   3        6.93        6.50      6.67 o 
  -9   2   3       19.73       24.22      6.95 o 
  -8   2   3       63.75       63.35     10.02 o 
  -7   2   3      125.67      135.45     10.50 o 
  -6   2   3        0.45        4.37      4.25 o 
  -5   2   3        0.96        0.07      2.87 o 
  -4   2   3     1249.75     1289.62     21.41 o 
  -3   2   3       51.98       61.17      5.46 o 
  -2   2   3      929.16      962.32     18.69 o 
  -1   2   3       27.53       47.25      9.09 o 
   0   2   3        9.08        2.15      2.89 o 
   1   2   3     2075.89     2225.49     74.90 o 
   2   2   3       33.14       37.58      5.99 o 
   3   2   3       40.43       69.70     16.72 o 
   4   2   3       84.62       82.26     12.37 o 
   5   2   3       11.16        6.82      8.07 o 
   6   2   3       51.49       84.57     14.73 o 
   7   2   3        1.14       10.15      9.94 o 
   8   2   3       28.79       13.33     11.70 o 
 -10   3   3       28.20       27.78     11.78 o 
  -9   3   3       93.53       97.70     10.89 o 
  -8   3   3      197.34      194.10     13.96 o 
  -7   3   3       21.51       28.91      8.35 o 
  -6   3   3      286.62      260.00     14.80 o 
  -5   3   3      107.54      106.01      6.65 o 
  -4   3   3     2043.22     1989.12     29.78 o 
  -3   3   3      114.18      119.33      6.03 o 
  -2   3   3       14.34       21.81      3.50 o 
  -1   3   3     1161.91     1117.12     23.40 o 
   0   3   3      149.40      144.53      8.61 o 
   1   3   3        6.28        1.46      4.61 o 
   2   3   3        4.51        3.08      3.94 o 
   3   3   3      765.07      771.44     29.04 o 
   4   3   3      150.31      142.52     15.81 o 
   5   3   3      117.15      114.53     15.04 o 
   6   3   3       41.65       48.06     12.00 o 
   7   3   3       48.95       53.67     21.45 o 
   8   3   3        1.47        0.00      8.95 o 
 -10   4   3       16.32       12.03      8.59 o 
  -9   4   3        0.44        0.00      6.63 o 
  -8   4   3       33.68       37.95      7.20 o 
  -7   4   3       40.92       41.69      6.66 o 
  -6   4   3       20.56       23.95      5.64 o 
  -5   4   3       85.66       66.54      7.31 o 
  -4   4   3      783.28      864.23     16.55 o 
  -3   4   3     2381.15     2238.94     35.19 o 
  -2   4   3      812.69      784.37     22.99 o 
  -1   4   3        4.11        0.55      2.57 o 
   0   4   3       30.32       25.72      5.59 o 
   1   4   3      398.19      397.02     14.21 o 
   2   4   3      245.65      223.30     10.86 o 
   3   4   3      365.31      322.11     15.11 o 
   4   4   3      404.45      415.13     21.83 o 
   5   4   3      177.24      166.18     17.86 o 
   6   4   3       40.73       33.87     23.27 o 
   7   4   3        3.67        0.00     16.91 o 
 -10   5   3       60.78       67.90     12.36 o 
  -9   5   3       63.89       70.58     11.27 o 
  -8   5   3       58.91       55.49      9.78 o 
  -7   5   3        0.03        1.50      4.23 o 
  -6   5   3      484.95      473.21     13.98 o 
  -5   5   3       50.80       51.76      5.39 o 
  -4   5   3       74.21       73.91      5.46 o 
  -3   5   3      785.75      712.65     15.10 o 
  -2   5   3      183.40      172.16      5.94 o 
  -1   5   3       22.93       16.65      2.56 o 
   0   5   3      352.56      339.59     12.31 o 
   1   5   3      682.36      702.48     19.82 o 
   2   5   3       47.93       60.25      6.82 o 
   3   5   3        2.18        0.00      3.76 o 
   4   5   3        0.01        0.00      4.30 o 
   5   5   3      125.26      146.18     17.10 o 
   6   5   3       81.71       77.56     14.25 o 
   7   5   3        6.03        0.00      8.54 o 
 -10   6   3        0.17        0.00     11.94 o 
  -9   6   3        5.16        6.72      6.73 o 
  -8   6   3       47.33       33.16      8.57 o 
  -7   6   3       64.12       81.48     10.75 o 
  -6   6   3       16.41       22.94      4.56 o 
  -5   6   3      509.87      437.20     14.20 o 
  -4   6   3       11.26        6.90      3.64 o 
  -3   6   3      110.11      116.70      4.99 o 
  -2   6   3      131.88      129.57      6.71 o 
  -1   6   3     1473.71     1383.75     21.28 o 
   0   6   3     1916.07     1871.79     32.84 o 
   1   6   3      108.10      117.97     10.24 o 
   2   6   3       25.24       40.02      6.05 o 
   3   6   3      187.95      184.31     11.69 o 
   4   6   3      171.56      183.62     25.11 o 
   5   6   3      203.57      182.05     15.42 o 
   6   6   3       29.49       48.96     43.81 o 
   7   6   3       19.01       28.17     15.82 o 
 -10   7   3       48.47       39.58     31.63 o 
  -9   7   3       12.70       10.71     11.44 o 
  -8   7   3       24.02       21.42      8.83 o 
  -7   7   3        1.20        0.00      5.25 o 
  -6   7   3       12.98       22.46      5.31 o 
  -5   7   3       52.86       54.54      6.98 o 
  -4   7   3        0.75        1.59      2.70 o 
  -3   7   3      593.57      590.08     15.17 o 
  -2   7   3      150.43      169.27      5.76 o 
  -1   7   3        4.07        6.12      2.55 o 
   0   7   3      230.08      243.87     11.91 o 
   1   7   3      729.66      721.46     20.57 o 
   2   7   3      389.47      389.95     45.81 o 
   3   7   3      587.32      557.18     17.31 o 
   4   7   3       25.26       14.57      6.12 o 
   5   7   3       54.43       60.11      9.64 o 
   6   7   3       28.58       23.15      8.51 o 
   7   7   3        0.10        8.90      9.38 o 
 -10   8   3       42.86       30.65     17.27 o 
  -9   8   3       13.16       14.26      9.32 o 
  -8   8   3       62.12       61.47     10.83 o 
  -7   8   3       13.37        9.64      8.44 o 
  -6   8   3      248.51      252.43     16.97 o 
  -5   8   3       10.69        4.02      4.62 o 
  -4   8   3       55.96       73.46      7.59 o 
  -3   8   3       16.37       14.03      5.09 o 
  -2   8   3      164.66      185.79      9.71 o 
  -1   8   3       94.80       89.17      4.69 o 
   0   8   3       16.54       13.38      4.06 o 
   1   8   3       76.80       79.63      7.57 o 
   2   8   3      101.06       94.22     12.07 o 
   3   8   3      114.95      117.46      9.89 o 
   4   8   3       41.79       44.20      9.90 o 
   5   8   3       23.78       17.15      7.11 o 
   6   8   3        3.53       10.23      7.21 o 
   7   8   3        4.14        9.77     11.63 o 
  -9   9   3        9.88        3.70     11.63 o 
  -8   9   3      118.49      124.30     34.72 o 
  -7   9   3        5.13        8.64      6.29 o 
  -6   9   3       23.92       27.39      6.19 o 
  -5   9   3      132.88      139.43     10.47 o 
  -4   9   3      989.14     1000.83     26.06 o 
  -3   9   3       30.45       29.51      4.67 o 
  -2   9   3      551.45      483.11     20.72 o 
  -1   9   3      338.32      337.81     12.24 o 
   0   9   3      112.93      107.21      7.72 o 
   1   9   3      806.52      743.91     19.06 o 
   2   9   3      301.94      305.60     13.38 o 
   3   9   3      106.83       77.65      8.37 o 
   4   9   3       14.74        7.06      7.25 o 
   5   9   3        5.81       10.72      8.18 o 
   6   9   3        6.69        4.05      7.06 o 
   7   9   3       19.66       18.16      8.74 o 
  -9  10   3       76.21       97.87     17.60 o 
  -8  10   3       57.72       56.91     13.22 o 
  -7  10   3      276.69      272.34     21.00 o 
  -6  10   3       25.24       31.97      7.94 o 
  -5  10   3      363.39      362.43     14.21 o 
  -4  10   3       97.70      124.68     14.48 o 
  -3  10   3      290.58      290.53     12.73 o 
  -2  10   3      309.07      297.07     12.86 o 
  -1  10   3       15.75       22.75      7.15 o 
   0  10   3      244.14      254.70     10.52 o 
   1  10   3      159.37      158.73     10.19 o 
   2  10   3      604.62      630.32     18.75 o 
   3  10   3      350.93      328.66     13.00 o 
   4  10   3      210.53      209.53     13.99 o 
   5  10   3       52.45       41.39      8.89 o 
   6  10   3       84.59       82.73     11.46 o 
   7  10   3       19.47       13.59     12.91 o 
  -9  11   3       20.20       21.27     14.73 o 
  -8  11   3       67.47       53.41     13.56 o 
  -7  11   3       24.67       16.04      6.96 o 
  -6  11   3      351.35      357.44     20.92 o 
  -5  11   3       15.85       10.59      6.75 o 
  -4  11   3      509.62      583.87     25.87 o 
  -3  11   3        4.43        6.98      4.72 o 
  -2  11   3       17.64       14.49      5.53 o 
  -1  11   3      175.32      155.76     16.83 o 
   0  11   3       56.67       68.71      6.75 o 
   1  11   3       61.20       71.33      7.64 o 
   2  11   3      206.33      207.29     12.35 o 
   3  11   3      117.92      121.07     11.60 o 
   4  11   3       76.93       78.13      8.21 o 
   5  11   3       49.67       41.30      7.98 o 
   6  11   3        0.01        3.82      6.34 o 
   7  11   3       12.16       14.54      7.51 o 
  -9  12   3       10.80       10.09     12.36 o 
  -8  12   3       65.41       67.92     15.11 o 
  -7  12   3       42.71       40.92      8.47 o 
  -6  12   3        2.19        3.57      5.67 o 
  -5  12   3      233.18      239.33     16.88 o 
  -4  12   3        7.47       12.42      7.27 o 
  -3  12   3      727.37      719.51     41.91 o 
  -2  12   3      584.39      581.11     24.62 o 
  -1  12   3       15.50       30.77      9.40 o 
   0  12   3      230.79      222.58     18.75 o 
   1  12   3       22.25       26.39      5.80 o 
   2  12   3      295.26      316.41     14.18 o 
   3  12   3      109.56      142.54     10.31 o 
   4  12   3      198.90      212.35     14.69 o 
   5  12   3       21.73        7.62      5.54 o 
   6  12   3       50.71       36.13      8.34 o 
  -9  13   3       29.74       25.55     23.63 o 
  -8  13   3        4.15        9.43      8.61 o 
  -7  13   3        0.00        0.00      5.61 o 
  -6  13   3       96.37      125.66     23.08 o 
  -5  13   3        1.24        3.80      5.53 o 
  -4  13   3        6.91        9.97      9.82 o 
  -3  13   3      166.70      179.07     15.64 o 
  -2  13   3       39.01       44.98     12.62 o 
  -1  13   3      247.56      233.31     16.31 o 
   0  13   3      334.33      293.25     16.05 o 
   1  13   3      113.62      105.01     11.41 o 
   2  13   3        1.33       16.55      5.39 o 
   3  13   3      238.24      248.24     18.81 o 
   4  13   3       13.05       14.11      5.05 o 
   5  13   3       10.55       15.26      6.52 o 
   6  13   3        2.81        5.25      6.30 o 
  -8  14   3        2.56        4.36      8.73 o 
  -7  14   3       27.37       22.76     10.93 o 
  -6  14   3       45.85       37.85      8.76 o 
  -5  14   3        7.20       18.77      6.63 o 
  -4  14   3       35.58       35.29      9.12 o 
  -3  14   3       35.84       32.95      7.83 o 
  -2  14   3      107.24      110.89     10.80 o 
  -1  14   3      159.01      140.83     15.14 o 
   0  14   3      232.15      247.95     16.29 o 
   1  14   3       19.51       23.18      7.31 o 
   2  14   3        0.22        5.41      5.90 o 
   3  14   3        6.55        8.75      5.42 o 
   4  14   3       10.96        5.78      4.67 o 
   5  14   3        0.15        0.00      8.50 o 
   6  14   3        4.29        0.00      6.33 o 
  -8  15   3        1.61       15.45      9.47 o 
  -7  15   3        5.83       11.07      7.24 o 
  -6  15   3       11.23        2.22      7.02 o 
  -5  15   3       17.22       26.34      7.82 o 
  -4  15   3       56.80       67.19     17.27 o 
  -3  15   3       14.19       16.74      7.96 o 
  -2  15   3       41.42       54.93      8.51 o 
  -1  15   3       81.93       90.18     10.18 o 
   0  15   3        7.76        7.52      5.70 o 
   1  15   3        3.82       10.63      7.31 o 
   2  15   3      209.82      227.99     20.13 o 
   3  15   3      187.21      179.07     14.43 o 
   4  15   3        0.04        4.40      4.89 o 
   5  15   3       11.94       10.62      6.59 o 
   6  15   3       11.43       13.65      7.26 o 
  -8  16   3        8.66       22.18     12.73 o 
  -7  16   3        5.64        3.33      7.78 o 
  -6  16   3       28.84       21.92      8.18 o 
  -5  16   3      242.31      253.68     19.41 o 
  -4  16   3      310.17      337.08     25.19 o 
  -3  16   3       51.97       63.24     11.95 o 
  -2  16   3       30.42       29.35      7.33 o 
  -1  16   3      637.04      677.26     23.80 o 
   0  16   3      458.32      471.70     19.99 o 
   1  16   3      221.03      224.07     22.22 o 
   2  16   3       21.75       31.86      9.31 o 
   3  16   3        0.20       16.13      6.04 o 
   4  16   3       17.02       11.45      6.02 o 
   5  16   3        0.41        3.88      6.02 o 
  -7  17   3        5.68        8.31      7.30 o 
  -6  17   3       56.01       69.71     12.58 o 
  -5  17   3        0.29       10.26      6.76 o 
  -4  17   3       58.68       53.00     15.09 o 
  -3  17   3        4.45       11.01      7.84 o 
  -2  17   3      439.34      397.04     19.01 o 
  -1  17   3        4.04       14.35      6.14 o 
   0  17   3       91.96       81.74     11.05 o 
   1  17   3      285.76      290.47     19.06 o 
   2  17   3        5.81       11.02      6.40 o 
   3  17   3       24.93       25.77      7.09 o 
   4  17   3       27.16       19.63      7.34 o 
   5  17   3       61.59       81.26     16.30 o 
  -7  18   3       73.39       91.80     16.96 o 
  -6  18   3        1.05       19.21      8.01 o 
  -5  18   3      125.92      137.30     16.83 o 
  -4  18   3       47.46       79.97     24.72 o 
  -3  18   3        0.05       11.13      8.35 o 
  -2  18   3       13.90        8.81      6.53 o 
  -1  18   3      216.87      251.28     17.56 o 
   0  18   3       51.36       52.80      9.09 o 
   1  18   3        9.99       22.25      7.60 o 
   2  18   3       23.25       31.18      7.95 o 
   3  18   3        6.16        8.67      6.14 o 
   4  18   3       40.56       35.64     15.27 o 
  -6  19   3       47.39       33.55     22.18 o 
  -5  19   3        3.51       15.44     10.32 o 
  -4  19   3        7.68       23.00      9.78 o 
  -3  19   3       56.97       53.41     13.82 o 
  -2  19   3       89.39       76.73     10.92 o 
  -1  19   3       35.02       30.80     10.17 o 
   0  19   3       11.89       13.15      7.11 o 
   1  19   3        0.02        2.71      6.35 o 
   2  19   3       16.46       14.02      7.30 o 
   3  19   3       99.15      108.44     20.54 o 
   4  19   3        3.30       17.09     10.76 o 
  -6  20   3        0.61        3.45      9.00 o 
  -5  20   3        0.94       11.79     12.36 o 
  -4  20   3       42.75       47.38     24.54 o 
  -3  20   3        8.05        0.00      7.24 o 
  -2  20   3       21.09       18.26     11.93 o 
  -1  20   3        1.08        5.08      6.51 o 
   0  20   3        2.32        2.10      6.73 o 
   1  20   3       35.06       42.43     11.51 o 
   2  20   3        4.80       16.45      9.64 o 
   3  20   3        7.93       20.41     11.82 o 
  -5  21   3       22.70       53.67     13.71 o 
  -4  21   3        0.05       20.20     10.91 o 
  -3  21   3        1.00        0.00     15.09 o 
  -2  21   3       11.23       12.04     12.00 o 
  -1  21   3       16.28       23.20      8.19 o 
   0  21   3       14.00       12.85      7.77 o 
   1  21   3        1.23        5.35      9.36 o 
   2  21   3        7.78       17.67     14.36 o 
   3  21   3        0.39        8.86      9.99 o 
  -4  22   3        7.80        5.72     13.27 o 
  -3  22   3        8.89        7.57     10.15 o 
  -2  22   3       42.28       65.04     15.28 o 
  -1  22   3       16.35        9.74      7.83 o 
   0  22   3        2.14        6.10      8.95 o 
   1  22   3        9.23       37.54     12.89 o 
   2  22   3       32.36       35.26     12.47 o 
  -3  23   3        4.31       21.49     12.91 o 
  -2  23   3       22.44       35.99     18.18 o 
  -1  23   3        0.26        7.39     10.25 o 
   0  23   3       14.28       15.09     11.05 o 
   1  23   3        2.90        7.26     10.02 o 
 -10   0   4       39.22       42.97     12.45 o 
  -9   0   4        1.61       13.20      8.10 o 
  -8   0   4      141.74      137.73     16.14 o 
  -7   0   4      112.76      142.64     46.54 o 
  -6   0   4        0.30        8.15      6.11 o 
  -5   0   4       25.05       44.43      9.07 o 
  -3   0   4     1754.49     1729.77     44.73 o 
  -2   0   4     1829.38     1969.16     68.35 o 
  -1   0   4       78.20       88.71     14.91 o 
   1   0   4      816.81      837.87     28.16 o 
   2   0   4       32.69       35.63     13.09 o 
   3   0   4        3.19        0.00      6.54 o 
   4   0   4        9.70       21.09     12.00 o 
   5   0   4        3.24        0.00     11.63 o 
   6   0   4        6.48       21.09     15.63 o 
   7   0   4       31.77        0.00     14.54 o 
 -10   1   4       31.56       31.80     10.13 o 
  -9   1   4      101.03      115.15     19.31 o 
  -8   1   4       44.43       49.36      7.41 o 
  -7   1   4      197.88      251.74     13.73 o 
  -6   1   4        3.52        0.00      3.69 o 
  -5   1   4      904.52      894.54     22.21 o 
  -4   1   4     5794.19     5884.51     67.35 o 
  -3   1   4       83.83       95.57      8.78 o 
  -2   1   4     1615.82     1662.01     42.79 o 
  -1   1   4       25.99       31.22      6.72 o 
   0   1   4     3283.29     3452.58    110.53 o 
   1   1   4      276.02      348.25     14.80 o 
   2   1   4     1009.06     1123.70     29.50 o 
   3   1   4        9.05       11.60     16.18 o 
   4   1   4      101.44       95.42     14.13 o 
   5   1   4       22.91       21.82      9.32 o 
   6   1   4       39.55       62.42     20.36 o 
   7   1   4       25.45       14.67     19.82 o 
 -10   2   4        6.35       24.32      8.85 o 
  -9   2   4        0.08        4.48      6.56 o 
  -8   2   4       69.26       83.53      9.50 o 
  -7   2   4       15.98       29.29      6.20 o 
  -6   2   4      225.15      215.92     12.00 o 
  -5   2   4        2.78        6.17      4.78 o 
  -4   2   4     1043.74     1146.46     48.44 o 
  -3   2   4     1251.53     1276.53     24.73 o 
  -2   2   4      188.02      235.06     21.29 o 
  -1   2   4      254.37      240.21     13.56 o 
   0   2   4      230.43      235.90     11.71 o 
   1   2   4       96.61      111.19     11.38 o 
   2   2   4        2.16        0.00      4.01 o 
   3   2   4       31.92       41.82      9.47 o 
   4   2   4        4.20        0.00      7.64 o 
   5   2   4       10.55       31.34     10.79 o 
   6   2   4       17.08       13.44     10.36 o 
   7   2   4        4.93        4.61     10.13 o 
 -10   3   4        1.74        9.49      8.11 o 
  -9   3   4       68.74       82.84     12.05 o 
  -8   3   4        9.26       12.50      6.97 o 
  -7   3   4       13.89       18.93      5.68 o 
  -6   3   4        3.49        5.95      4.38 o 
  -5   3   4      216.01      212.37     13.24 o 
  -4   3   4      731.34      756.82     28.78 o 
  -3   3   4      714.67      713.24     16.92 o 
  -2   3   4       90.36      102.85     12.06 o 
  -1   3   4      215.52      215.90     13.27 o 
   0   3   4       96.78       87.46     10.93 o 
   1   3   4      187.65      195.48     16.14 o 
   2   3   4        0.36        5.35      4.96 o 
   3   3   4        5.34        4.10      5.85 o 
   4   3   4       78.57      106.61     20.36 o 
   5   3   4        6.29        3.27      7.50 o 
   6   3   4       19.98        0.00      8.74 o 
   7   3   4        6.13        0.00     10.15 o 
 -10   4   4        5.95       15.31      8.74 o 
  -9   4   4        2.57       24.15      7.89 o 
  -8   4   4        2.29        1.81      5.58 o 
  -7   4   4      144.65      120.35     16.62 o 
  -6   4   4      142.05      146.23     10.31 o 
  -5   4   4        7.99       15.28      4.27 o 
  -4   4   4      156.26      183.88      8.53 o 
  -3   4   4      427.96      446.92     12.79 o 
  -2   4   4       88.18      106.59      7.34 o 
  -1   4   4        2.79        0.00      3.06 o 
   0   4   4       24.95       31.09      5.48 o 
   1   4   4       71.90       79.23     10.91 o 
   2   4   4       16.87       20.44      6.30 o 
   3   4   4       15.02       12.51      7.86 o 
   4   4   4       70.12       68.67     12.89 o 
   5   4   4        0.41       16.28      8.64 o 
   6   4   4        0.04        0.00      8.84 o 
   7   4   4        4.09        3.61      9.94 o 
 -10   5   4        0.61        6.76      7.67 o 
  -9   5   4       65.48       44.71     18.25 o 
  -8   5   4       37.44       43.48      9.50 o 
  -7   5   4       84.88       76.30     10.29 o 
  -6   5   4        4.87       14.35      5.94 o 
  -5   5   4      258.93      262.22     10.17 o 
  -4   5   4       13.21       20.07      4.24 o 
  -3   5   4      719.14      773.53     21.20 o 
  -2   5   4       11.09        8.85      3.71 o 
  -1   5   4        2.30        0.00      2.67 o 
   0   5   4       19.23       15.86      6.67 o 
   1   5   4      205.18      220.34     15.46 o 
   2   5   4      645.66      693.86     22.53 o 
   3   5   4      361.55      382.99     18.18 o 
   4   5   4      222.71      270.36     22.81 o 
   5   5   4       51.96       53.65     12.45 o 
   6   5   4        7.27       14.31      9.99 o 
   7   5   4       28.27       30.56     12.98 o 
 -10   6   4       12.14       23.19      9.16 o 
  -9   6   4        4.36       14.41      7.96 o 
  -8   6   4        5.02        7.86      6.92 o 
  -7   6   4       10.34        7.12      6.28 o 
  -6   6   4       63.64       79.47     10.42 o 
  -5   6   4       48.77       56.49      7.21 o 
  -4   6   4      150.73      176.73     11.59 o 
  -3   6   4      517.26      512.95     16.43 o 
  -2   6   4       40.94       33.30      4.32 o 
  -1   6   4      610.69      597.30     21.49 o 
   0   6   4       25.31       19.18      5.69 o 
   1   6   4      152.55      131.50     11.33 o 
   2   6   4      145.87      145.06     10.91 o 
   3   6   4      799.96      818.33     22.79 o 
   4   6   4       54.29       29.19     10.13 o 
   5   6   4       48.43       40.52     12.73 o 
   6   6   4        4.61       10.13     10.13 o 
 -10   7   4        6.63        7.61      8.12 o 
  -9   7   4       48.41       42.40     10.54 o 
  -8   7   4        0.03        9.04      6.80 o 
  -7   7   4      103.76      123.45     13.09 o 
  -6   7   4       37.83       46.89      9.94 o 
  -5   7   4       82.35       74.12      8.27 o 
  -4   7   4        0.61        2.95      4.90 o 
  -3   7   4      813.30      749.27     17.37 o 
  -2   7   4      224.90      194.91      6.45 o 
  -1   7   4      476.67      490.10     14.54 o 
   0   7   4      574.84      546.10     33.27 o 
   1   7   4        0.07        0.00      4.95 o 
   2   7   4      138.82      167.07     18.16 o 
   3   7   4        0.03        1.31      4.98 o 
   4   7   4      125.91      135.17     17.84 o 
   5   7   4       16.43        6.97      9.82 o 
   6   7   4        1.77       21.67     10.39 o 
 -10   8   4        3.83       10.62      9.02 o 
  -9   8   4        0.18        0.00      9.49 o 
  -8   8   4       63.42       58.52     17.73 o 
  -7   8   4       66.25       62.74     19.93 o 
  -6   8   4       41.49       43.44     13.22 o 
  -5   8   4       34.12       33.73      7.61 o 
  -4   8   4       31.22       39.40      7.05 o 
  -3   8   4        0.85        0.23      3.51 o 
  -2   8   4     2792.50     2745.87     44.18 o 
  -1   8   4     1505.40     1402.65     27.78 o 
   0   8   4       19.05       14.56      4.86 o 
   1   8   4     1075.53     1094.43     26.13 o 
   2   8   4       43.68       61.47      8.01 o 
   3   8   4     1209.33     1257.17     30.05 o 
   4   8   4       11.69       11.80      6.98 o 
   5   8   4       50.53       64.09     13.41 o 
   6   8   4        0.61        2.45     11.27 o 
  -9   9   4        0.00        1.13      7.24 o 
  -8   9   4       10.63       16.47      7.62 o 
  -7   9   4       77.28       71.71     11.00 o 
  -6   9   4       20.58       12.73      5.88 o 
  -5   9   4       24.21       16.09      5.78 o 
  -4   9   4       92.04      106.38     16.75 o 
  -3   9   4       54.31       43.65      9.29 o 
  -2   9   4      333.74      363.64     15.35 o 
  -1   9   4      189.06      183.08     13.37 o 
   0   9   4       15.24        4.76      4.62 o 
   1   9   4       66.02       55.38      7.29 o 
   2   9   4       38.10       49.15      8.32 o 
   3   9   4      261.17      283.71     15.90 o 
   4   9   4       15.48        9.40      6.46 o 
   5   9   4        9.00        2.62      6.91 o 
   6   9   4        5.72       11.75      9.90 o 
  -9  10   4        0.25        1.22      9.14 o 
  -8  10   4       27.42       11.51      7.69 o 
  -7  10   4       23.43       24.97      8.37 o 
  -6  10   4      125.34      126.83     11.65 o 
  -5  10   4        5.60        7.89      5.72 o 
  -4  10   4      135.37      143.88     20.51 o 
  -3  10   4      182.33      193.57      9.89 o 
  -2  10   4      123.94      142.41     16.09 o 
  -1  10   4       13.15        9.63      5.64 o 
   0  10   4       61.16       55.67      8.86 o 
   1  10   4      446.35      456.51     15.98 o 
   2  10   4      134.19      109.64     11.76 o 
   3  10   4      649.07      647.17     18.87 o 
   4  10   4        1.13        5.53      7.13 o 
   5  10   4       33.75       27.16      8.97 o 
   6  10   4        9.45        3.81     16.67 o 
  -9  11   4        2.00        8.77     10.46 o 
  -8  11   4        5.16       27.91     12.21 o 
  -7  11   4        0.51        2.63      9.58 o 
  -6  11   4       45.72       48.91     10.08 o 
  -5  11   4       52.36       48.24     13.01 o 
  -4  11   4        8.66       13.62      5.96 o 
  -3  11   4       27.58       13.45      7.44 o 
  -2  11   4      232.04      225.98     14.51 o 
  -1  11   4       79.31       68.26     13.05 o 
   0  11   4      111.09      110.21     16.21 o 
   1  11   4      105.86       87.12     11.52 o 
   2  11   4       51.32       40.05      8.33 o 
   3  11   4       25.95       23.45      6.13 o 
   4  11   4        0.70        2.00      6.24 o 
   5  11   4        7.87        0.00      6.25 o 
   6  11   4       11.39        7.93      7.77 o 
  -9  12   4        6.45       13.10     10.67 o 
  -8  12   4       18.33        3.05     10.54 o 
  -7  12   4        0.18        0.00      8.38 o 
  -6  12   4       79.80       88.87     11.89 o 
  -5  12   4        4.33       12.35      6.22 o 
  -4  12   4      227.02      256.92     24.18 o 
  -3  12   4      231.13      250.75     29.45 o 
  -2  12   4       15.48       29.30      6.64 o 
  -1  12   4      129.47      142.83     12.75 o 
   0  12   4      163.11      133.80     23.74 o 
   1  12   4      195.93      170.97     23.50 o 
   2  12   4       59.76       47.34     15.92 o 
   3  12   4       34.77       33.37      8.15 o 
   4  12   4        6.41        3.62      5.31 o 
   5  12   4        9.57       10.38      7.08 o 
  -8  13   4        0.15        0.00      9.99 o 
  -7  13   4       17.26       18.60     11.27 o 
  -6  13   4        1.13        3.88      5.93 o 
  -5  13   4       71.64       52.21     17.63 o 
  -4  13   4      163.80      134.55     18.54 o 
  -3  13   4        1.40        0.00      5.40 o 
  -2  13   4      164.92      186.55     19.89 o 
  -1  13   4       27.90       21.76      6.28 o 
   0  13   4       20.98       17.49      6.46 o 
   1  13   4       88.23       93.40     11.76 o 
   2  13   4      140.34      122.45     13.37 o 
   3  13   4        1.57        5.21      5.60 o 
   4  13   4       15.57       22.34      6.28 o 
   5  13   4        4.60        0.00      6.04 o 
  -8  14   4       35.21       38.69     12.58 o 
  -7  14   4       35.35       24.27      8.97 o 
  -6  14   4      446.57      475.17     32.47 o 
  -5  14   4      125.74      114.04     15.58 o 
  -4  14   4      317.12      323.32     54.72 o 
  -3  14   4       86.78       55.68     11.44 o 
  -2  14   4       27.62       23.20      7.73 o 
  -1  14   4      286.05      265.63     22.24 o 
   0  14   4        4.57        4.10      5.59 o 
   1  14   4      108.57      113.07     12.66 o 
   2  14   4        2.77        1.29      6.23 o 
   3  14   4       43.27       41.86     13.80 o 
   4  14   4        1.86        5.82      6.37 o 
   5  14   4       57.19       49.07     10.29 o 
  -8  15   4        0.34        7.32     11.22 o 
  -7  15   4       33.07       23.85      9.18 o 
  -6  15   4      103.39       87.17     12.61 o 
  -5  15   4       38.88       40.16     10.65 o 
  -4  15   4       28.76       59.68     12.21 o 
  -3  15   4       10.76       13.63      8.74 o 
  -2  15   4      157.85      185.78     14.62 o 
  -1  15   4       72.42       72.63     10.02 o 
   0  15   4      366.92      363.53     27.52 o 
   1  15   4      149.05      126.48     24.41 o 
   2  15   4       11.88       12.19      6.75 o 
   3  15   4        1.79        6.38      5.94 o 
   4  15   4       57.90       55.60      9.61 o 
   5  15   4        1.76        0.00      7.27 o 
  -7  16   4        0.31        5.88      8.18 o 
  -6  16   4       43.70       64.46     11.19 o 
  -5  16   4      129.39      140.45     30.36 o 
  -4  16   4        8.95        3.82      7.44 o 
  -3  16   4        5.55       15.63     16.54 o 
  -2  16   4      133.63      141.36     17.59 o 
  -1  16   4      263.54      246.38     21.82 o 
   0  16   4        0.05        0.00      6.43 o 
   1  16   4       29.97       23.28     12.60 o 
   2  16   4       10.43       10.01      7.25 o 
   3  16   4       14.56       25.08      7.56 o 
   4  16   4        0.03        0.00      6.59 o 
  -7  17   4       17.79       23.16     13.00 o 
  -6  17   4       12.76        9.96      8.22 o 
  -5  17   4       24.92       26.62     10.00 o 
  -4  17   4      310.35      293.85     26.02 o 
  -3  17   4        2.13        1.52      9.09 o 
  -2  17   4      154.85      103.89     13.73 o 
  -1  17   4       15.50       22.11      7.53 o 
   0  17   4       74.12       56.52     10.58 o 
   1  17   4        8.74       12.43      7.87 o 
   2  17   4       48.22       38.00      9.21 o 
   3  17   4        8.56       15.12      7.29 o 
   4  17   4        2.60        0.00      6.80 o 
  -7  18   4        8.76       19.69      9.95 o 
  -6  18   4       41.53       63.68     12.55 o 
  -5  18   4        8.42        9.44      9.06 o 
  -4  18   4        0.10       25.38      9.84 o 
  -3  18   4      145.02      160.29     19.79 o 
  -2  18   4       12.63       16.74      9.10 o 
  -1  18   4      122.92      134.09     28.72 o 
   0  18   4       19.49       22.82     11.12 o 
   1  18   4        2.01        0.00      7.06 o 
   2  18   4        8.78       11.38      7.74 o 
   3  18   4       11.53       25.24      7.64 o 
  -6  19   4        5.17       17.82      9.33 o 
  -5  19   4        0.21        1.11     10.73 o 
  -4  19   4      120.34       75.45     22.00 o 
  -3  19   4        6.18        5.85      9.16 o 
  -2  19   4       13.51        8.73      8.28 o 
  -1  19   4        3.01       12.48      6.67 o 
   0  19   4        0.23        4.35      7.03 o 
   1  19   4       16.04       25.75     11.07 o 
   2  19   4        0.65        6.40      7.85 o 
   3  19   4        2.11        2.76      7.18 o 
  -5  20   4       24.41       20.80     11.42 o 
  -4  20   4       12.46        5.59     18.91 o 
  -3  20   4       25.88       26.42     11.49 o 
  -2  20   4        1.07        0.00      7.69 o 
  -1  20   4       64.82       41.65      9.51 o 
   0  20   4       21.66       43.52      9.90 o 
   1  20   4       80.88      102.24     13.79 o 
   2  20   4       13.23       12.40      9.33 o 
  -5  21   4        3.92       16.38     10.74 o 
  -4  21   4        0.47        0.00     16.72 o 
  -3  21   4       29.07       49.48     23.45 o 
  -2  21   4       52.28       40.19     20.36 o 
  -1  21   4        2.66        3.06      7.41 o 
   0  21   4       12.74       37.31     10.49 o 
   1  21   4       15.16        3.29      7.45 o 
  -3  22   4       28.96       37.27     12.60 o 
  -2  22   4       10.37       11.32     11.09 o 
  -1  22   4       66.96       86.50     25.27 o 
   0  22   4        1.04       17.51     12.18 o 
 -10   1   5       14.56       16.02     11.05 o 
  -9   1   5        8.56       17.71      7.39 o 
  -8   1   5       51.57       53.48      8.27 o 
  -7   1   5       10.30       13.76      6.93 o 
  -6   1   5      162.30      166.59     23.93 o 
  -5   1   5       18.38       28.64      8.68 o 
  -4   1   5      164.05      159.32      9.07 o 
  -3   1   5       50.95       39.75      6.99 o 
  -2   1   5        1.83       11.45      5.91 o 
  -1   1   5       11.41        9.94      5.75 o 
   0   1   5      146.68      164.40     13.44 o 
   1   1   5      160.50      166.45     11.30 o 
   2   1   5       90.09       92.08     19.27 o 
   3   1   5        0.14        0.00     13.82 o 
   4   1   5        1.21       16.77     15.82 o 
   5   1   5       37.54       51.17     13.62 o 
   6   1   5       10.06       13.86     11.56 o 
 -10   2   5        0.48        0.15      7.61 o 
  -9   2   5       48.86       33.67     13.15 o 
  -8   2   5        9.57        3.00      7.69 o 
  -7   2   5        8.27       26.15      6.33 o 
  -6   2   5        1.45        0.25      4.81 o 
  -5   2   5      731.38      669.37     19.99 o 
  -4   2   5       37.12       35.93      5.38 o 
  -3   2   5        2.46        5.25      3.91 o 
  -2   2   5      155.09      197.14     15.51 o 
  -1   2   5      124.48      121.85     29.27 o 
   0   2   5        5.49        0.62      4.91 o 
   1   2   5      129.22      170.44     13.68 o 
   2   2   5       37.82       59.09      9.13 o 
   3   2   5      103.85      139.27     35.63 o 
   4   2   5        6.29       10.63      9.10 o 
   5   2   5        0.11        3.60      9.88 o 
   6   2   5       30.66       23.16     12.47 o 
 -10   3   5       70.99       47.13     10.75 o 
  -9   3   5        0.41        2.56      7.41 o 
  -8   3   5       34.20       46.41      9.47 o 
  -7   3   5       21.65       13.03      6.69 o 
  -6   3   5      872.60      858.08     22.76 o 
  -5   3   5       89.78       79.69      9.36 o 
  -4   3   5       38.83       43.80      7.62 o 
  -3   3   5       93.74       98.47      9.76 o 
  -2   3   5      146.88      123.30     14.84 o 
  -1   3   5      518.05      473.02     32.72 o 
   0   3   5       14.54       10.48      5.80 o 
   1   3   5      439.77      421.84     44.71 o 
   2   3   5        6.89        3.94      5.47 o 
   3   3   5       57.20       59.65     14.73 o 
   4   3   5       45.51       45.63     12.08 o 
   5   3   5       45.93       38.70     28.72 o 
   6   3   5       21.20       27.27     13.10 o 
 -10   4   5        5.94       13.26      8.75 o 
  -9   4   5       34.18       23.03      9.14 o 
  -8   4   5        1.14        6.37      6.73 o 
  -7   4   5      108.02      127.92     13.27 o 
  -6   4   5       25.60       30.74      7.82 o 
  -5   4   5      108.42      111.68     11.81 o 
  -4   4   5      161.30      175.31     12.25 o 
  -3   4   5       24.43       20.10      4.91 o 
  -2   4   5       31.65       36.59      6.09 o 
  -1   4   5      124.19      146.40     20.85 o 
   0   4   5       21.36       19.19      9.27 o 
   1   4   5      109.34       94.33     10.81 o 
   2   4   5      163.77      160.15     13.57 o 
   3   4   5      131.76      111.05     16.31 o 
   4   4   5       17.12       36.18     12.18 o 
   5   4   5       52.02       64.32     14.74 o 
   6   4   5       11.07       16.76     12.54 o 
 -10   5   5       26.30       25.58      9.83 o 
  -9   5   5        2.91        4.43      9.15 o 
  -8   5   5       26.46       20.26     12.14 o 
  -7   5   5        0.81       16.73      6.83 o 
  -6   5   5      215.40      242.80     16.72 o 
  -5   5   5      146.71      160.95     14.23 o 
  -4   5   5        2.22        1.96      4.86 o 
  -3   5   5      135.16      153.79      9.77 o 
  -2   5   5       16.63       16.03      4.67 o 
  -1   5   5      503.77      541.04     17.80 o 
   0   5   5      158.02      170.42     16.30 o 
   1   5   5        2.04        3.90      6.67 o 
   2   5   5        9.58       10.01      5.33 o 
   3   5   5        5.85       12.40      8.33 o 
   4   5   5       54.00       38.19     12.54 o 
   5   5   5        0.28        3.03      9.90 o 
 -10   6   5        8.59       16.50      8.84 o 
  -9   6   5       14.50       18.43      8.54 o 
  -8   6   5       46.05       37.26     10.06 o 
  -7   6   5       15.82       15.87      9.88 o 
  -6   6   5       27.07       13.43      6.82 o 
  -5   6   5       22.14       29.45      6.52 o 
  -4   6   5      180.01      207.01     13.54 o 
  -3   6   5      346.90      353.16     15.07 o 
  -2   6   5      256.07      267.40     10.94 o 
  -1   6   5       54.87       57.58      9.05 o 
   0   6   5       48.67       35.46      9.12 o 
   1   6   5       45.90       59.80     11.31 o 
   2   6   5       79.60       83.77     10.20 o 
   3   6   5      118.96      148.86     14.95 o 
   4   6   5        0.31        0.23      8.73 o 
   5   6   5        1.82        1.64      9.00 o 
  -9   7   5        8.00        8.17      9.56 o 
  -8   7   5       26.29       26.59     10.21 o 
  -7   7   5      140.31      133.85     14.30 o 
  -6   7   5        3.57        3.88      5.91 o 
  -5   7   5        3.86       10.03      5.12 o 
  -4   7   5        1.40        2.71      5.32 o 
  -3   7   5        0.00        0.00      5.07 o 
  -2   7   5      194.10      156.19     17.82 o 
  -1   7   5        5.66        5.72      5.79 o 
   0   7   5        0.11        0.00      5.64 o 
   1   7   5      288.93      288.64     19.46 o 
   2   7   5      190.50      177.09     15.17 o 
   3   7   5       17.45        2.79      6.22 o 
   4   7   5        1.86       15.16     10.02 o 
   5   7   5        2.39        4.85      9.26 o 
  -9   8   5        0.89       10.16      8.81 o 
  -8   8   5       12.87       10.17      7.45 o 
  -7   8   5       33.53       32.17      8.56 o 
  -6   8   5      124.44      146.88     14.50 o 
  -5   8   5       16.25       22.00      7.82 o 
  -4   8   5      189.33      199.22     19.63 o 
  -3   8   5        3.48        0.00      7.18 o 
  -2   8   5       36.35       55.84     18.18 o 
  -1   8   5        0.13        5.87      5.65 o 
   0   8   5        7.73       13.68      5.35 o 
   1   8   5       45.91       44.86      8.30 o 
   2   8   5        0.00       15.01      7.10 o 
   3   8   5        4.08        0.00      5.62 o 
   4   8   5        2.79        0.82     13.45 o 
   5   8   5        0.62       13.47     11.09 o 
  -9   9   5        0.19        0.00      7.29 o 
  -8   9   5       53.13       65.93     11.94 o 
  -7   9   5        5.13       18.84      7.73 o 
  -6   9   5       55.96       78.88     13.63 o 
  -5   9   5       37.93       26.61      7.10 o 
  -4   9   5       78.13       72.53     13.09 o 
  -3   9   5      142.56      113.04     15.11 o 
  -2   9   5       14.81       13.97      5.86 o 
  -1   9   5       19.01        9.14      6.00 o 
   0   9   5        0.00        0.00      4.81 o 
   1   9   5      123.50      136.18     11.63 o 
   2   9   5       67.79       72.08      9.27 o 
   3   9   5        0.85        0.00      5.60 o 
   4   9   5       19.62       27.66     13.45 o 
   5   9   5       13.37       12.62     11.18 o 
  -9  10   5       33.49       25.24     11.69 o 
  -8  10   5       11.96       20.19      9.27 o 
  -7  10   5       55.21       47.75     12.57 o 
  -6  10   5        6.08        0.48      6.23 o 
  -5  10   5      235.33      260.00     16.42 o 
  -4  10   5       61.69       53.28     21.81 o 
  -3  10   5        0.85        0.00      9.27 o 
  -2  10   5      109.89      105.59     11.41 o 
  -1  10   5        0.03        4.83      5.94 o 
   0  10   5      427.40      445.73     26.23 o 
   1  10   5      141.13      158.20     16.53 o 
   2  10   5       27.92       36.59      6.80 o 
   3  10   5       18.65        7.35      5.74 o 
   4  10   5       30.26       28.19     15.82 o 
   5  10   5       12.53        0.00      9.62 o 
  -9  11   5        0.06        4.67      8.59 o 
  -8  11   5       60.29       44.44     12.70 o 
  -7  11   5       36.67       27.74     14.54 o 
  -6  11   5      186.28      189.68     14.71 o 
  -5  11   5      252.09      242.27     28.00 o 
  -4  11   5        2.09        5.50      7.13 o 
  -3  11   5        3.72       24.41     16.18 o 
  -2  11   5        4.10       14.39      6.49 o 
  -1  11   5       64.45       63.33      9.64 o 
   0  11   5       10.05       10.87      6.15 o 
   1  11   5       32.39       18.60      7.22 o 
   2  11   5      140.72      122.52     12.71 o 
   3  11   5       20.10       25.78      6.50 o 
   4  11   5       36.64       23.07      8.45 o 
  -8  12   5        0.01        3.31      9.75 o 
  -7  12   5      135.31      118.17     14.65 o 
  -6  12   5       12.06        0.00      7.10 o 
  -5  12   5       28.20       14.04     21.27 o 
  -4  12   5       35.83       29.09      9.51 o 
  -3  12   5        7.92       22.18     10.00 o 
  -2  12   5       72.84       91.82     18.21 o 
  -1  12   5        5.25        6.61      5.64 o 
   0  12   5      115.78      131.26     14.21 o 
   1  12   5       32.94       25.60      8.50 o 
   2  12   5       37.59       29.69     11.08 o 
   3  12   5        5.81        2.96      6.38 o 
   4  12   5       69.27       56.08     10.50 o 
  -8  13   5       18.05       25.33     12.78 o 
  -7  13   5        0.46       11.28     10.97 o 
  -6  13   5       43.15       29.45      8.98 o 
  -5  13   5       12.36       10.62      8.35 o 
  -4  13   5        1.30        3.44      7.14 o 
  -3  13   5        0.34       13.68      7.96 o 
  -2  13   5       10.85       15.02      6.40 o 
  -1  13   5      181.88      187.71     19.99 o 
   0  13   5      115.50      131.20     21.78 o 
   1  13   5       66.26       50.88     10.02 o 
   2  13   5        3.49        7.84      7.41 o 
   3  13   5        1.02        1.15      6.74 o 
   4  13   5        1.96        3.37      8.95 o 
  -8  14   5        0.66       31.10     13.45 o 
  -7  14   5        3.40        9.21     11.03 o 
  -6  14   5        0.36       18.62      8.17 o 
  -5  14   5       23.10        0.00      6.94 o 
  -4  14   5       56.74       57.08     13.18 o 
  -3  14   5      104.71      107.28     22.18 o 
  -2  14   5       21.38       30.99      9.47 o 
  -1  14   5        0.01        2.15      5.97 o 
   0  14   5        3.57        1.83      6.28 o 
   1  14   5       42.54       52.04     10.53 o 
   2  14   5        0.30        3.00      7.06 o 
   3  14   5        0.25       11.44      7.17 o 
   4  14   5        3.14        9.45      7.59 o 
  -7  15   5        6.25        0.34     10.65 o 
  -6  15   5       55.07       30.29     10.40 o 
  -5  15   5        0.01        0.00     12.00 o 
  -4  15   5       23.67        8.39     26.36 o 
  -3  15   5       75.49       68.68     24.36 o 
  -2  15   5        3.79        9.05      7.92 o 
  -1  15   5        0.93        0.41      6.14 o 
   0  15   5        0.12       14.64      7.66 o 
   1  15   5       36.62       25.55      9.22 o 
   2  15   5        6.18       15.80      8.38 o 
   3  15   5       17.09       28.80      8.98 o 
  -7  16   5       58.80       84.18     35.81 o 
  -6  16   5       17.42       34.37      9.90 o 
  -5  16   5        4.73        6.36      8.18 o 
  -4  16   5       41.27       31.80     21.27 o 
  -3  16   5      114.93       95.96     16.56 o 
  -2  16   5      123.73      146.02     19.45 o 
  -1  16   5       17.62       21.46      8.00 o 
   0  16   5       53.15       64.27     18.27 o 
   1  16   5        0.45        2.18      7.10 o 
   2  16   5       39.36       39.62      9.83 o 
   3  16   5        5.73       12.60      7.81 o 
  -6  17   5       23.92       15.60      9.58 o 
  -5  17   5        1.30        9.96      9.42 o 
  -4  17   5      105.85       77.09     19.27 o 
  -3  17   5      142.18      147.09     19.57 o 
  -2  17   5        2.10        9.76      8.73 o 
  -1  17   5       33.34       34.03      9.51 o 
   0  17   5        0.02        2.09      6.91 o 
   1  17   5       68.20       53.02     17.50 o 
   2  17   5        2.85        3.92      7.75 o 
  -6  18   5        0.77        9.69     11.54 o 
  -5  18   5       30.57       23.59     10.91 o 
  -4  18   5        8.36        2.36      9.62 o 
  -3  18   5      111.45      125.72     18.57 o 
  -2  18   5       21.42       16.92     10.35 o 
  -1  18   5        0.78        0.00      6.50 o 
   0  18   5       53.72       59.75     17.02 o 
   1  18   5        1.97       10.68      8.42 o 
   2  18   5       28.41       29.47     11.22 o 
  -5  19   5        2.05        0.96     12.18 o 
  -4  19   5       37.80       25.08     15.82 o 
  -3  19   5        8.21       18.00     10.54 o 
  -2  19   5        1.84        0.00      8.18 o 
  -1  19   5        7.20        3.87      9.63 o 
   0  19   5       21.76       24.37      9.01 o 
   1  19   5       29.36       21.80      9.49 o 
  -4  20   5        1.40       14.43     13.82 o 
  -3  20   5        0.21        2.98     14.91 o 
  -2  20   5        2.11        0.00      9.77 o 
  -1  20   5        3.54        0.00      8.56 o 
   0  20   5        7.76       20.64      9.64 o 
  -2  21   5        0.01       13.94     14.54 o 
  -9   0   6       37.03       23.63     16.00 o 
  -8   0   6       19.99       11.27     13.45 o 
  -7   0   6       11.32       27.18      9.88 o 
  -6   0   6       17.52       12.36     10.54 o 
  -5   0   6      832.37      870.32     33.40 o 
  -4   0   6       21.88       21.61      7.85 o 
  -3   0   6       28.99       18.61      8.21 o 
  -2   0   6      133.39      157.79     22.54 o 
  -1   0   6      248.10      276.32     29.45 o 
   0   0   6      216.17      249.19     25.09 o 
   1   0   6       32.77       28.44      8.80 o 
   2   0   6       26.49        5.82     10.91 o 
   3   0   6        4.44        2.18     12.36 o 
   4   0   6        2.57        6.91     13.09 o 
  -9   1   6       12.40       24.00     10.80 o 
  -8   1   6        1.26       18.37      8.17 o 
  -7   1   6       88.22       87.81     11.78 o 
  -6   1   6      601.65      547.87     18.76 o 
  -5   1   6      151.44      162.31     20.15 o 
  -4   1   6      278.74      281.43     14.01 o 
  -3   1   6       17.94       21.75      6.87 o 
  -2   1   6      407.06      425.97     22.11 o 
  -1   1   6       66.47       71.55     11.79 o 
   0   1   6      334.65      342.57     15.03 o 
   1   1   6       15.23        9.93      4.84 o 
   2   1   6       40.92       62.33     12.72 o 
   3   1   6        9.30        6.04     13.27 o 
   4   1   6       25.38       21.38     21.63 o 
  -9   2   6        1.13       21.44      8.22 o 
  -8   2   6       43.81       49.52     10.12 o 
  -7   2   6      129.35      156.67     15.38 o 
  -6   2   6       30.65       51.79     13.66 o 
  -5   2   6       52.24       60.30      7.87 o 
  -4   2   6        0.62        7.34      4.83 o 
  -3   2   6        4.37        8.95      6.37 o 
  -2   2   6       22.39       24.82      8.73 o 
  -1   2   6        0.67        2.18      5.85 o 
   0   2   6        9.84       13.50      6.14 o 
   1   2   6       31.97       33.87      7.69 o 
   2   2   6       11.69       29.52     10.56 o 
   3   2   6       50.75       35.25     11.82 o 
   4   2   6       20.51       18.51     11.05 o 
  -9   3   6        2.32       10.35      7.97 o 
  -8   3   6        0.66        0.00      7.01 o 
  -7   3   6       95.62       94.88     13.11 o 
  -6   3   6      384.00      356.29     22.70 o 
  -5   3   6       28.21       21.42      7.15 o 
  -4   3   6        1.97        9.86      4.47 o 
  -3   3   6       13.44       12.60      5.73 o 
  -2   3   6      270.63      339.32     17.03 o 
  -1   3   6      234.85      257.67     16.11 o 
   0   3   6       88.89       76.70      9.47 o 
   1   3   6       58.07       53.62      9.04 o 
   2   3   6       95.20       71.85     11.02 o 
   3   3   6        0.82        4.84     10.36 o 
   4   3   6        3.88        0.00     16.36 o 
  -9   4   6       15.67       32.35      9.78 o 
  -8   4   6        3.89        1.29      6.77 o 
  -7   4   6       12.33       15.07      9.65 o 
  -6   4   6       11.86       15.16      7.05 o 
  -5   4   6      191.00      215.26     16.36 o 
  -4   4   6       10.28        7.18      6.79 o 
  -3   4   6        0.17        0.00      4.52 o 
  -2   4   6       10.54        6.10      6.81 o 
  -1   4   6      109.69      112.28     11.76 o 
   0   4   6       32.36       50.46     11.23 o 
   1   4   6        2.44       13.76      6.48 o 
   2   4   6       56.69       71.42     14.45 o 
   3   4   6        2.86        0.00      8.10 o 
   4   4   6        5.50        1.10     18.54 o 
  -9   5   6        7.18       14.22      8.24 o 
  -8   5   6       13.01       22.14      8.29 o 
  -7   5   6       41.65       41.44     10.88 o 
  -6   5   6        0.75        8.39      6.27 o 
  -5   5   6       35.18       40.62      8.92 o 
  -4   5   6       17.41       10.33      6.94 o 
  -3   5   6        0.36        7.20      7.20 o 
  -2   5   6       61.45       54.10      9.06 o 
  -1   5   6       15.66        4.79      6.39 o 
   0   5   6       43.20       41.08     10.02 o 
   1   5   6       11.27       11.31     10.98 o 
   2   5   6       10.97       25.53      9.44 o 
   3   5   6       32.07       29.21     11.68 o 
   4   5   6        0.74        7.33      9.94 o 
  -9   6   6       18.92       17.59     10.17 o 
  -8   6   6        0.42       18.53      8.92 o 
  -7   6   6       40.76       43.44     13.32 o 
  -6   6   6       12.18       19.74      7.58 o 
  -5   6   6      125.65      134.83     13.63 o 
  -4   6   6       36.10       48.21      8.99 o 
  -3   6   6      142.96      145.25     24.72 o 
  -2   6   6        4.44        0.00      6.52 o 
  -1   6   6      179.28      152.89     14.44 o 
   0   6   6        7.44        9.89      8.64 o 
   1   6   6      229.49      264.87     18.49 o 
   2   6   6      216.08      211.31     17.69 o 
   3   6   6       33.67       52.37     13.50 o 
   4   6   6        0.49        0.00     10.50 o 
  -9   7   6        6.06       24.10      9.56 o 
  -8   7   6        0.40       14.44     13.14 o 
  -7   7   6       23.14       26.83      9.27 o 
  -6   7   6       28.49       19.82      7.86 o 
  -5   7   6      115.64      100.25     12.53 o 
  -4   7   6      238.25      212.78     19.93 o 
  -3   7   6        0.83        0.00      6.55 o 
  -2   7   6      166.77      199.05     20.18 o 
  -1   7   6        2.55        3.31      8.12 o 
   0   7   6      283.77      311.65     23.23 o 
   1   7   6      218.21      273.84     22.70 o 
   2   7   6       32.71       46.88      9.57 o 
   3   7   6       27.97       24.10      9.57 o 
   4   7   6        3.74        2.73     10.80 o 
  -9   8   6       10.91       18.87      9.36 o 
  -8   8   6       16.99       13.86      9.14 o 
  -7   8   6       18.39       12.24      7.89 o 
  -6   8   6       28.28       50.39      9.93 o 
  -5   8   6      110.82      115.22     25.45 o 
  -4   8   6       59.29       46.03     10.87 o 
  -3   8   6      445.40      450.11     24.47 o 
  -2   8   6       34.82       37.19     12.73 o 
  -1   8   6      402.47      414.23     27.67 o 
   0   8   6        6.53       26.03     10.97 o 
   1   8   6      533.53      582.82     44.72 o 
   2   8   6        3.63       12.81      7.21 o 
   3   8   6        9.64       17.30      8.57 o 
   4   8   6        4.67        3.57     11.68 o 
  -9   9   6       12.68       13.04      9.31 o 
  -8   9   6        1.72        2.69      8.34 o 
  -7   9   6        0.98        8.73      8.02 o 
  -6   9   6       24.18       37.39     11.69 o 
  -5   9   6        7.10       23.48      8.88 o 
  -4   9   6      184.42      183.48     40.72 o 
  -3   9   6       22.99       17.69      9.63 o 
  -2   9   6       38.81       27.19     15.82 o 
  -1   9   6       72.31       77.44     14.23 o 
   0   9   6      224.63      228.61     23.78 o 
   1   9   6       98.57      126.98     47.08 o 
   2   9   6       23.62       16.30      9.99 o 
   3   9   6       17.01       21.39      8.37 o 
   4   9   6        0.96       14.46     13.63 o 
  -8  10   6       22.17       10.21      9.03 o 
  -7  10   6        5.13        7.04     10.13 o 
  -6  10   6        6.97       11.08     10.27 o 
  -5  10   6        0.08        3.85      7.87 o 
  -4  10   6       52.39       42.76     11.79 o 
  -3  10   6      117.99      107.36     15.73 o 
  -2  10   6       17.20       11.85      8.54 o 
  -1  10   6        1.63        8.43      8.47 o 
   0  10   6       65.93       88.40     15.40 o 
   1  10   6      322.38      217.79     33.45 o 
   2  10   6        6.31        8.31      8.24 o 
   3  10   6        9.69        9.63      8.42 o 
  -8  11   6        6.66        4.94     12.11 o 
  -7  11   6        2.79        0.00     15.45 o 
  -6  11   6        0.41        0.00      9.08 o 
  -5  11   6        4.63       11.47      8.91 o 
  -4  11   6        3.58        8.70      7.86 o 
  -3  11   6        0.07        0.00      6.15 o 
  -2  11   6        0.89        8.50      8.64 o 
  -1  11   6       68.22       89.00     12.26 o 
   0  11   6       22.19       28.43      8.21 o 
   1  11   6        0.11        0.00      7.81 o 
   2  11   6        0.69        9.99      8.05 o 
   3  11   6        4.60        5.78      8.64 o 
  -8  12   6       55.71       68.51     23.09 o 
  -7  12   6        3.94        7.77     11.85 o 
  -6  12   6       25.86       13.42     19.82 o 
  -5  12   6       84.58      102.53     15.94 o 
  -4  12   6       28.08       10.54     12.73 o 
  -3  12   6        6.66        0.00      7.40 o 
  -2  12   6        3.44       20.46      9.68 o 
  -1  12   6       81.12       57.25     10.48 o 
   0  12   6       15.25       15.16      7.27 o 
   1  12   6       10.24        8.68      9.16 o 
   2  12   6       10.48       12.80      7.26 o 
   3  12   6        4.67        7.63      8.85 o 
  -7  13   6       14.85        0.00     11.95 o 
  -6  13   6       59.66       38.62     21.27 o 
  -5  13   6        0.81        6.66      9.21 o 
  -4  13   6       63.27       52.66     13.19 o 
  -3  13   6        0.71        6.85      7.86 o 
  -2  13   6       72.77       71.63     13.88 o 
  -1  13   6       26.32       30.64      8.86 o 
   0  13   6       24.42       37.57      9.20 o 
   1  13   6        3.18        9.49      8.21 o 
   2  13   6       54.64       57.25     10.55 o 
  -7  14   6       73.85       27.99     22.00 o 
  -6  14   6        2.55       10.37     12.71 o 
  -5  14   6        3.58        9.82      8.73 o 
  -4  14   6        5.46        0.00      7.55 o 
  -3  14   6       86.22       77.44     14.27 o 
  -2  14   6        0.02        3.01      7.92 o 
  -1  14   6       15.08       17.17     13.73 o 
   0  14   6        3.80        5.18      8.93 o 
   1  14   6       20.92       19.08      8.33 o 
   2  14   6        0.84        5.86      7.65 o 
  -7  15   6        1.42       14.54     18.54 o 
  -6  15   6       66.69       68.22     16.85 o 
  -5  15   6        5.03        0.00      8.38 o 
  -4  15   6       80.79       44.34     13.51 o 
  -3  15   6        7.72        7.70     12.00 o 
  -2  15   6      112.58      115.15     17.76 o 
  -1  15   6       41.80       50.86     10.67 o 
   0  15   6        7.44       13.02      7.87 o 
   1  15   6        4.70        8.09      7.78 o 
  -6  16   6        0.80       14.66     13.74 o 
  -5  16   6        6.35        6.49      9.73 o 
  -4  16   6        0.61        8.86      9.24 o 
  -3  16   6       35.51       35.12     27.63 o 
  -2  16   6        8.66       18.16      9.76 o 
  -1  16   6        5.56       13.03     13.82 o 
   0  16   6        9.86       19.38      8.45 o 
   1  16   6        9.69        3.55      8.11 o 
  -5  17   6       35.68       19.42     11.63 o 
  -4  17   6       11.08        0.00     15.82 o 
  -3  17   6        0.09       17.64      9.62 o 
  -2  17   6       25.49       16.58     10.53 o 
  -1  17   6       11.68       30.38     11.39 o 
   0  17   6        5.75       10.61      8.22 o 
  -4  18   6        5.82        6.65     11.09 o 
  -3  18   6        2.68        0.00     14.36 o 
  -2  18   6       16.10       17.09     11.05 o 
  -1  18   6        9.65       22.77     11.82 o 
  -9   1   7        0.07        3.65     10.79 o 
  -8   1   7        8.08       10.80      9.99 o 
  -7   1   7       17.71       17.09     10.28 o 
  -6   1   7       37.01       18.05      9.29 o 
  -5   1   7        0.18        4.91     11.35 o 
  -4   1   7        1.72        3.23      5.21 o 
  -3   1   7       21.22       10.99      6.41 o 
  -2   1   7       49.22       47.82     10.39 o 
  -1   1   7       47.75       64.74     20.83 o 
   0   1   7       56.15       55.37      8.40 o 
   1   1   7       11.21        1.87      6.83 o 
   2   1   7        0.11       13.32     13.09 o 
   3   1   7        9.19       10.05     33.81 o 
  -9   2   7        5.56        5.96     18.36 o 
  -8   2   7       22.69       34.12     12.21 o 
  -7   2   7      146.23      162.53     16.16 o 
  -6   2   7       58.75       64.66     11.08 o 
  -5   2   7        3.00        1.92      6.03 o 
  -4   2   7       17.86       13.28      7.33 o 
  -3   2   7       15.55       13.60      9.63 o 
  -2   2   7       89.18      114.20     15.11 o 
  -1   2   7       28.84       27.17      7.60 o 
   0   2   7       25.16       23.01      8.24 o 
   1   2   7       49.80       32.95     12.48 o 
   2   2   7        0.10        0.00      8.70 o 
   3   2   7       23.46       46.87     13.50 o 
  -9   3   7        2.47       12.45     11.63 o 
  -8   3   7      104.42      104.01     14.22 o 
  -7   3   7       99.86      103.97     13.27 o 
  -6   3   7       26.33        4.95      7.56 o 
  -5   3   7       21.44       32.95      8.67 o 
  -4   3   7        5.00        0.00      6.23 o 
  -3   3   7      150.23      189.58     27.27 o 
  -2   3   7        7.16        3.64     10.54 o 
  -1   3   7       43.82       46.54      8.87 o 
   0   3   7       21.63       22.55      8.06 o 
   1   3   7        0.02        0.00      6.31 o 
   2   3   7       22.54       30.76     12.21 o 
   3   3   7       12.12       23.16     11.30 o 
  -9   4   7       13.75       19.11      9.07 o 
  -8   4   7       29.00       19.03      9.37 o 
  -7   4   7       12.27       24.78      8.62 o 
  -6   4   7        0.05       13.14      7.58 o 
  -5   4   7       17.57       24.64     11.93 o 
  -4   4   7      118.81      129.44     24.36 o 
  -3   4   7       11.53        6.61      8.12 o 
  -2   4   7       16.35       14.91     11.63 o 
  -1   4   7        0.33        0.00      6.02 o 
   0   4   7      116.28      102.07     12.38 o 
   1   4   7       30.16       30.74      8.37 o 
   2   4   7        0.06       16.73      7.75 o 
   3   4   7       15.92       24.92     14.54 o 
  -8   5   7       87.20       54.39     11.38 o 
  -7   5   7       47.07       29.88      9.36 o 
  -6   5   7        3.19       17.59      8.26 o 
  -5   5   7       40.33       33.17     11.43 o 
  -4   5   7        0.04        4.73     10.91 o 
  -3   5   7       93.33       85.99     14.77 o 
  -2   5   7       26.82       24.72     16.00 o 
  -1   5   7       24.01       34.54     13.82 o 
   0   5   7       13.72       13.83      9.64 o 
   1   5   7        0.37        0.00      6.22 o 
   2   5   7       21.30       14.41      7.65 o 
   3   5   7        0.25        4.79     11.17 o 
  -8   6   7        0.31       11.03      8.30 o 
  -7   6   7        2.08       11.95      8.39 o 
  -6   6   7        0.64        0.00      8.70 o 
  -5   6   7       10.66       17.89     10.54 o 
  -4   6   7        0.02        1.74      7.24 o 
  -3   6   7        0.10        0.00      6.81 o 
  -2   6   7        0.08       11.29      9.24 o 
  -1   6   7       54.86       54.52     13.63 o 
   0   6   7        3.29        3.27     13.45 o 
   1   6   7       16.90       35.22     10.81 o 
   2   6   7        1.96        6.97      8.06 o 
  -8   7   7        1.81        0.00      8.42 o 
  -7   7   7        0.01        8.32     17.63 o 
  -6   7   7       21.95       37.49     12.59 o 
  -5   7   7        0.01        0.00      8.64 o 
  -4   7   7        1.84        4.66      8.10 o 
  -3   7   7        5.03       13.10      8.47 o 
  -2   7   7        4.70        0.00      7.84 o 
  -1   7   7        6.31       32.01     11.08 o 
   0   7   7       31.88       50.54     16.36 o 
   1   7   7       18.70       13.96     16.54 o 
   2   7   7        0.75        0.00      8.09 o 
  -8   8   7        3.49       12.01      8.84 o 
  -7   8   7        1.98        5.45     11.05 o 
  -6   8   7       35.21       39.87     13.71 o 
  -5   8   7       11.64       26.72     11.28 o 
  -4   8   7       23.70       24.93     10.22 o 
  -3   8   7        5.65       10.06      8.99 o 
  -2   8   7       51.62       38.88     22.72 o 
  -1   8   7      121.72      136.17     19.02 o 
   0   8   7       22.02       36.95     21.27 o 
   1   8   7        1.02        3.78      8.47 o 
   2   8   7        0.25        0.00     10.04 o 
  -8   9   7        4.29        0.00     10.92 o 
  -7   9   7       23.05        4.77     11.02 o 
  -6   9   7        0.26        0.00     10.02 o 
  -5   9   7        4.09        4.00     13.45 o 
  -4   9   7        2.38        0.00      7.04 o 
  -3   9   7       10.14       18.28      9.50 o 
  -2   9   7        1.00        2.31      9.27 o 
  -1   9   7       23.33       52.36     20.00 o 
   0   9   7       24.81       33.73     12.37 o 
   1   9   7        0.25        9.65      9.15 o 
   2   9   7        3.11       11.79      8.51 o 
  -7  10   7       10.34       12.42     12.33 o 
  -6  10   7       54.65       68.93     16.14 o 
  -5  10   7        0.37       12.36     15.63 o 
  -4  10   7        8.49        0.73      8.48 o 
  -3  10   7        1.08        4.53      8.87 o 
  -2  10   7       29.90       17.09     10.02 o 
  -1  10   7        2.36        6.40     10.13 o 
   0  10   7        6.12        0.22      9.58 o 
   1  10   7       11.66        0.00      8.26 o 
  -7  11   7       33.37       33.76     15.32 o 
  -6  11   7        9.57        9.67     11.95 o 
  -5  11   7       10.82       20.36     16.72 o 
  -4  11   7        0.19        0.00      8.90 o 
  -3  11   7       57.60       40.84     12.49 o 
  -2  11   7       40.48       32.38     22.00 o 
  -1  11   7        0.66        0.00     11.63 o 
   0  11   7       11.08       22.69     11.64 o 
   1  11   7        4.22        6.91     11.85 o 
  -7  12   7        2.12        5.03     13.45 o 
  -6  12   7        0.95       21.53     13.63 o 
  -5  12   7       25.83       29.81     18.54 o 
  -4  12   7       27.04       33.45     11.87 o 
  -3  12   7       16.98       29.62     23.27 o 
  -2  12   7        0.29        1.88      9.10 o 
  -1  12   7       32.65       18.79     12.53 o 
   0  12   7        0.63        5.57     10.02 o 
   1  12   7        2.15        2.25     10.92 o 
  -6  13   7        0.37       10.97     13.38 o 
  -5  13   7        7.89        8.33      9.95 o 
  -4  13   7        1.59        8.79      9.90 o 
  -3  13   7       35.56       19.43     10.74 o 
  -2  13   7       22.49       34.25     15.45 o 
  -1  13   7        0.77        0.00     10.91 o 
   0  13   7        0.55        5.35     10.27 o 
  -5  14   7        8.15        6.64     10.09 o 
  -4  14   7        1.37        0.00      9.64 o 
  -3  14   7        0.33        6.27     12.91 o 
  -2  14   7        0.26        9.48     11.27 o 
  -1  14   7       15.37        4.91     11.31 o 
   0  14   7        2.07       10.73     10.28 o 
  -5  15   7       28.35       24.53     12.63 o 
  -4  15   7       14.30        7.62      9.35 o 
  -3  15   7        0.68        7.60      9.78 o 
  -2  15   7        0.56        0.00     11.45 o 
  -1  15   7       11.01        0.00      9.73 o 
  -7   0   8       17.91       33.81     17.45 o 
  -6   0   8       59.62       64.72     20.00 o 
  -5   0   8        6.06        0.00     13.45 o 
  -4   0   8       19.70       21.09     14.54 o 
  -3   0   8       14.35       31.27     15.63 o 
  -2   0   8       58.06       49.45     17.09 o 
  -1   0   8       38.56       54.60     15.82 o 
   0   0   8       21.34       22.71     15.09 o 
   1   0   8       27.32        0.00     14.91 o 
  -7   1   8       74.84       77.86     14.78 o 
  -6   1   8       25.69       37.08     12.45 o 
  -5   1   8        0.08       11.00      9.26 o 
  -4   1   8       24.21       22.95     11.42 o 
  -3   1   8       43.21       46.54     18.18 o 
  -2   1   8       19.16       22.03      7.77 o 
  -1   1   8       27.13       30.80      9.66 o 
   0   1   8        6.72       10.27      6.67 o 
   1   1   8        1.48       10.18     11.39 o 
  -7   2   8        0.13       20.26     11.45 o 
  -6   2   8        0.38        0.40      9.76 o 
  -5   2   8       21.87       30.04     11.59 o 
  -4   2   8       45.25       26.51     11.90 o 
  -3   2   8        5.56        0.00     10.54 o 
  -2   2   8        0.22        1.45     11.63 o 
  -1   2   8       13.23        2.77      8.80 o 
   0   2   8        8.73       27.78      9.14 o 
   1   2   8       12.87       17.19      8.80 o 
  -7   3   8        6.58        0.00      9.21 o 
  -6   3   8        0.28        0.00      9.09 o 
  -5   3   8        0.05       12.81     10.04 o 
  -4   3   8       23.23       27.80     10.92 o 
  -3   3   8        8.95       24.36     15.27 o 
  -2   3   8        3.03        4.36     12.00 o 
  -1   3   8        4.73       27.27     16.36 o 
   0   3   8       32.64       40.98     20.11 o 
   1   3   8        6.35        6.81     13.43 o 
  -7   4   8       16.48       15.40     11.13 o 
  -6   4   8        2.03       13.08     22.18 o 
  -5   4   8        0.04        0.00      9.64 o 
  -4   4   8        3.69       15.27     13.45 o 
  -3   4   8       61.70       29.81     14.54 o 
  -2   4   8       12.22       12.36     10.92 o 
  -1   4   8        2.30       19.27     12.73 o 
   0   4   8        4.77       28.04     11.26 o 
  -7   5   8        0.01       17.10     12.08 o 
  -6   5   8       17.89       22.71     11.95 o 
  -5   5   8        0.87        4.00     10.56 o 
  -4   5   8        0.10        5.09     12.73 o 
  -3   5   8        1.91        5.33     10.13 o 
  -2   5   8       12.91       18.13     28.36 o 
  -1   5   8       39.18       46.90     18.18 o 
   0   5   8       10.87       13.57      9.96 o 
  -7   6   8       42.12       52.64     15.63 o 
  -6   6   8        0.67        0.00     10.13 o 
  -5   6   8       39.00       40.87     13.30 o 
  -4   6   8        5.79        6.18     14.18 o 
  -3   6   8       93.22      128.09     48.36 o 
  -2   6   8       19.15       18.54     12.00 o 
  -1   6   8       18.10       42.65     13.54 o 
   0   6   8       49.44       49.30     14.73 o 
  -7   7   8        0.39        2.91     14.54 o 
  -6   7   8       43.55       31.21     13.71 o 
  -5   7   8        1.22        4.00     10.02 o 
  -4   7   8       64.00       25.09     16.72 o 
  -3   7   8       24.02       17.93     11.13 o 
  -2   7   8       85.82       85.01     16.92 o 
  -1   7   8      138.93      146.28     48.36 o 
   0   7   8        1.33        5.35     16.94 o 
  -6   8   8        3.08        4.20     11.44 o 
  -5   8   8       48.55       34.14     37.63 o 
  -4   8   8        0.67       26.54     17.09 o 
  -3   8   8       27.43       14.22     17.27 o 
  -2   8   8       34.62       16.31     18.54 o 
  -1   8   8       54.14       57.06     16.54 o 
   0   8   8       36.03       19.03     22.54 o 
  -6   9   8       56.84       50.06     16.50 o 
  -5   9   8        4.44        2.18     15.63 o 
  -4   9   8       65.66       26.18     16.00 o 
  -3   9   8       20.29       17.01     10.39 o 
  -2   9   8       73.91       85.22     30.36 o 
  -1   9   8      110.38      114.26     19.82 o 
  -5  10   8       38.90        0.00     14.91 o 
  -4  10   8        4.91        0.00     12.36 o 
  -3  10   8       10.72        4.33      9.90 o 
  -2  10   8        0.03        0.89     11.33 o 
  -1  10   8       35.74       18.65     11.79 o 
  -4  11   8        0.51       12.65     22.72 o 
  -3  11   8        0.19        0.00     12.91 o 
  -2  11   8        0.22        4.67     10.13 o 
                                                 
